# Supplementary material for: Chilling stress drives organ-specific transcriptional cascades and dampens diurnal oscillation in tomato
Source: Hortic Res. 2023 Jul 11;10(8):uhad137. doi: 10.1093/hr/uhad137 (PMC10410299; doi:10.1093/hr/uhad137)
Supplement: Web_Material_uhad137 [file web_material_uhad137.zip]

Archive with 2 entries (2 files):
- SupplementaryFigures_0623.pdf
- SupplementaryTables_v14.xlsx
