# Supplementary material for: Chilling stress drives organ-specific transcriptional cascades and dampens diurnal oscillation in tomato
Source: Hortic Res. 2023 Jul 11;10(8):uhad137. doi: 10.1093/hr/uhad137 (PMC10410299; doi:10.1093/hr/uhad137)
Supplement: Web_Material_uhad137 [file web_material_uhad137.zip › SupplementaryTables_v14.xlsx]

## Sheet: List of Tables
Table # and Table Description
Table S1: Sequences of primers used for quantitative real-time RT-PCR.
Table S2: Summary of RNA-Sequencing Output Data
Table S3:Differentially expressed genes (DEGs) in different groups based on the fold change of 1.5 for 30min-shoot samples and fold change of 2 for 3hrs-shoot and root samples
Table S4: List of DE Transcription factors
Table S5: Differentially expressed clock genes identified in this study
Table S6: RT-PCR validation of clock genes commonly induced or repressed in RNA-sequencing analysis in Shoot (30min and 3hrs) and in Root samples (3hrs) cold treatment
Table S7: DEGs identified in this paper overlap with those identified by Barrero-Gil et. al., 2016
Table S8:RNA-seq analysis of Common TFs induced or repressed in Shoot and Root tissue
Table S9: RT-PCR validation of Common TFs induced or repressed in RNA-sequencing analysis in both (Shoot and Root) organs at 3hrs cold treatment
Table S10: RNA-seq analysis of Early TFs induced in 30min and 3hrs Shoot samples
Table S11: RT-PCR validation of Early Cold Stress Responding Genes in Shoot samples
Table S12: Promoter motif enrichment analysis in shoot (30 mins and 3 hours) and root (3 hours) samples
Table S13: Significantly Enriched Gene Ontology terms identified in Shoot 30mins cold stressed plants
Table S14: Significantly Enriched Gene Ontology terms identified in induced, repressed and static groups at 30min cold treatment
Table S15: Significantly Enriched Gene Ontology terms identified in Shoot 3hrs cold stressed plants
Table S16: Significantly Enriched Gene Ontology terms identified in induced, repressed and static groups at 3hrs cold treatment
Table S17: Significantly Enriched Gene Ontology terms identified in Roots of 3hrs cold stressed plants
Table S18: Significantly Enriched Gene Ontology terms identified in induced, repressed and static groups at 3hrs cold treatment
Table S19: Significant Enrichment of KEGG pathways in 30min and 3hrs cold stressed shoot and root samples
Table S20: Analysis of the photosynthetic parameters using photosynQ apparatus
Table S21: Overlap of cold-static, diurnal and circadian genesets
Table S22: Expression of core clock genes over 24 hours under ambient and chilling conditions
Table S23: qPCR assay of cryoprotectant biosynthesis gene expression in WT and cbf3 mutant
Table S24: Induction of photosynthetic genes in response to chilling stress
Table S25: Raw output of Shoot differential expression analysis from the edgeR package
Table S26: Raw output of Root differential expression analysis from the edgeR package

## Sheet: Table_S1.
Table S1: Sequences of primers used for quantitative real-time RT-PCR.
All primers were used in a final concentration of 400nM.
GeneID	GeneName	Forward Primer (5' - 3')	Reverse Primer (5' - 3')
Solyc01g107190	ASL39,LBD37	GATCGCAAAGCTCCAACTTC	TTCAGTTTACCTCCGGCAAC
Solyc03g119530	LBD41	GACCATTTGCGTCCTGCTAT	TTGCCGGAAGTTAACAAACC
Solyc05g009720	HHO2 (MYBlike6)	TCTGTTCAGCTTTGGAATCA	GATGAAATGCTCCTCCACTT
Solyc08g007830	DDF1	TGGCAAGAGAAGATGAGTGA	AGCTCCACAAAGACACTTCC
Solyc07g055710	AT-HSFA4C,HSFA4C,RHA1	GGAACAGGGCAATCTGTAGC	ATTGATTCTCCGCAGACGAC
Solyc06g009640	ATBZIP53,BZIP53	AGCAGCGTTTGGAGGAGTTA	TTCTCTGCATCAATGGAACG
Solyc09g089930	ATERF1,ERF1	CACTCCATGAGGAAAAGGAG	CACCCAAATCTTCAAACACA
Solyc04g077980	STZ,ZAT10 (or zat6)	AAGGAGCGATGGCTCTGTTA	TCCCTTACCACAAACCGAAC
Solyc07g053740	ATERF-4,ATERF4,ERF4,RAP2.5 (erf9/10)	TGTCGGCTACCCGATCTTAC	TAACAACTCCCGGTCTCCAC
Solyc03g124110	ATCBF3,CBF3,DREB1A cbf2	AGGGGAATCAGGAAGAGGAA	ACAAGCAGAACGGCCTCTTA
Solyc03g026280	ATCBF3,CBF3,DREB1A -cbf1	AGGGGAATCAGGAAGAGGAA	ACAAGCAGAACGGCCTCTTA
Solyc01g108240	RRTF1	AATCAATTTCAACAGCAGCA	TATGGCGAAAAGACATTGAA
Solyc05g052050	ATERF-1,ERF-1 (erf13)	TAAAATCGGAGCCGAGAGAA	CTTCCTTTCGGTGTTTCAGC
Solyc06g005060	LeEF1a	AGGCGTTCAGGTAAGGAACT	GGAGGGTATTCAGCAAAGGT
Solyc06g075330	LBD11	ACCAACATCACCCCAACAAT	TCTCGAGGGTCCCATAACTG
Solyc02g094460	FUS3	AAGCGGAGGACGTGATTTTA	GTTGTCCATTGCAGGGAAGT
Solyc02g036370	RVE1	AGTCGGTTAGAGCCAGCGTA	GGAACTCACGCCTCTTTCAG
Solyc04g078650	WOX4	TGTAGGGGATGGACATTTGA	CTGGATGCAATGGGAAGAGT
Solyc08g080150	TCP family TF	CTACCGGAACCGGAACTGTA	GTGGATGGTTCTCGTCGATT
Solyc10g005080	CCA1/LHY	GGCTCTTACCATTGTGCTCT	AGTTCCCTCTCTTCCTTCGT
Solyc10g005030	ATPRR9	AGGTGGCATGAAAAACAAGC	CGGGAGCTCTCTCTGGACTA
Solyc10g086000	ATPRR7	CTTGTGAAGGGAACCCTGAG	CCATTTGTTCCTCCAGCATT
Solyc10g084370	ATRVE8	ACTTATCCAGCCCGGACTTT	TGCGGTTATTGACAGAACCA
Solyc04g071990	GI-1	TGATTACTTCCGTTGGTGTG	ACTGAGGATGCTTTCCAGAG
Solyc12g056650	GI-2	CACAGTTCGCTGTGTTTCTC	GCATTAACATCTGCTGCTTG
Solyc08g065870	ELF3	TGAGACAGCAGGAAGAAACA	CGGATTCTGTAGCAGACCTT
Solyc01g095030	RVE6	GATGAAAACGGGTCTTATGG	CGTATAAGGCTTCCGTGTCT
Solyc06g005680	LUX	CTTCCGAGTTTTGACGATCT	GTACTCTCCGAAGCACGATT
Solyc03g115770	TOC1	ACCTCGTGTGAGAGGACAGT	GGGTGAATCAAAGTTTCCAG
Solyc06g069690	TOC2	CTATGCTGCAAGAAGAAGCA	CATCAGTTCCTGGTGCATTA
Solyc06g005060	LeEF1a	AGGCGTTCAGGTAAGGAACT	GGAGGGTATTCAGCAAAGGT
Solyc04g072920	Trehalose_1	ACTGTACTCTGCCAACCTGC	ACACGACGGAAATGTACGGA
Solyc03g026280	CBF3	GACTTCGTGGATGAGGAGGC	AGGCATCAGTTTCCACACAA
Solyc01g110440	Polyamine_1	AGCTTATGTTATGACCGCAATCAG	AGGAGGCGATTCAATTAACACCA
Solyc02g089610	Polyamine_2	AAACTGCTGCTCTCGATCCC	GAGAAGTGGCGATGTGGGAA

## Sheet: Table_S2.
Table S2: Summary of RNA-Sequencing Output Data
		Raw reads		Adapter trimmed and quality clipped reads
Sample name	Description	Total reads	Bases	Total reads	Bases	Mapped reads	% Mapped	Genic reads	% Genic
S-R1-T0	Shoot, T0 (Ambient), Rep 1	85125846	12855660346	84912594	12685102522	84386252	0.991312	72621530	0.853108	NovaSeq S4 w/ XP
S-R2-T0	Shoot, T0 (Ambient), Rep 2	99086316	14963390516	98815164	14639997750	98184975	0.990903	84179744	0.84956
S-R3-T0	Shoot, T0 (Ambient), Rep 3	120849932	18249635732	120545338	17985580898	119758672	0.99097	103698808	0.858079
S-R4-T0	Shoot, T0 (Ambient), Rep 4	25933711	7780113300	25933711	7780113300	23944927	0.923313	20179766	0.778129	NovaSeq S1
S-R5-T0	Shoot, T0 (Ambient), Rep 5	28600393	8580117900	28600393	8580117900	28064275	0.981255	23496718	0.821552
S-R6-T0	Shoot, T0 (Ambient), Rep 6	24715818	7414745400	24715818	7414745400	24051920	0.973139	20196538	0.81715
T24-S-R1-30	Shoot, Ambient, 30mins, Rep 1	24651373	7395411900	24651373	7395411900	24242987	0.983434	20936481	0.849303
T24-S-R2-30	Shoot, Ambient, 30mins, Rep 2	22947935	6884380500	22947935	6884380500	22397723	0.976023	19246598	0.838707
T24-S-R3-30	Shoot, Ambient, 30mins, Rep 3	28404023	8521206900	28404023	8521206900	27737682	0.976541	23937756	0.842759
T4-S-R1-30	Shoot, Cold, 30mins, Rep 1	22803261	6840978300	22803261	6840978300	22163215	0.971932	18570782	0.814392
T4-S-R2-30	Shoot, Cold, 30mins, Rep 2	27818361	8345508300	27818361	8345508300	27241711	0.979271	22407796	0.805504
T4-S-R3-30	Shoot, Cold, 30mins, Rep 3	27711383	8313414900	27711383	8313414900	27185850	0.981035	22907447	0.826644
T24-S-R1-180	Shoot, Ambient, 3hrs, Rep 1	29917654	4517565754	29883080	4464387214	29694718	0.992548	25901754	0.865768
T24-S-R2-180	Shoot, Ambient, 3hrs, Rep 2	28681512	4330908312	28642142	4269477735	28455287	0.992113	24736076	0.86244
T24-S-R3-180	Shoot, Ambient, 3hrs, Rep 3	32741840	4944017840	32701942	4895610137	32496254	0.992499	28223164	0.861991
T4-S-R1-180	Shoot, Cold, 3hrs, Rep 1	25371872	3831152672	25298824	3787087808	25143048	0.990981	20776884	0.818894
T4-S-R2-180	Shoot, Cold, 3hrs, Rep 2	29494566	4453679466	29455384	4409796932	29265559	0.992236	24127910	0.818046
T4-S-R3-180	Shoot, Cold, 3hrs, Rep 3	30908818	4667231518	30866906	4622913124	30674019	0.992403	25313930	0.818987
R-R1-T0	Root, T0 (Ambient), Rep 1	73819940	11148680540	73646426	10890651313	72632378	0.983913	62649078	0.848674	NovaSeq S4 w/ XP
R-R2-T0	Root, T0 (Ambient), Rep 2	92710802	14000925502	92487790	13734160613	91394769	0.985805	78376338	0.845385
R-R3-T0	Root, T0 (Ambient), Rep 3	66724656	10077568856	66560500	9805904057	65750206	0.985396	56825202	0.851637
T24-R-R1-T180	Root, Ambient, 3hrs, Rep 1	75579684	11414170484	75422378	11168438886	74414570	0.984584	63809568	0.844269
T24-R-R2-T180	Root, Ambient, 3hrs, Rep 2	103312312	15601835712	103094662	15293211517	101888004	0.986214	86597868	0.838214
T24-R-R3-T180	Root, Ambient, 3hrs, Rep 3	111485522	16835303022	111186914	16678634485	109968287	0.986391	95396244	0.855683
T4-R-R1-T180	Root, Cold, 3hrs, Rep 1	73163342	11049193642	72966174	10901465330	71956865	0.98351	61688834	0.843166
T4-R-R2-T180	Root, Cold, 3hrs, Rep 2	114544456	17297199656	114252394	17130953734	112859917	0.985294	97939542	0.855035
T4-R-R3-T180	Root, Cold, 3hrs, Rep 3	106918216	16145895616	106629156	15951641645	105267330	0.984559	90984424	0.850972
		120849932

## Sheet: Table_S3.
Table S3:Differentially expressed genes (DEGs) in different groups based on the fold change of 1.5 for 30min-shoot samples and fold change of 2 for 3hrs-shoot and root samples
Total DEGs in Shoot 30 minutes = 575						Total DEGs in Shoot 3 hours = 3864					Total DEGs in Root 3 hours = 9394
176 DEGs		37 DEGs		362 DEGs		671 DEGs	763 DEGs	1595 DEGs		835 DEGs	274 DEGs	414 DEGs	2474 DEGs	6232 DEGs
Shoot-30min-Cold-Induced	FC@3h (4CvsT0)	Shoot-30min-Cold-Repressed	FC@3h (4CvsT0)	Shoot-30min-Cold-Static		Shoot-3hr-Cold-Induced	Shoot-3hr-Cold-Repressed	Shoot-3hr-Cold-Static		Shoot-3hr-Cold-Indeterminate	Root-3hr-Cold-Induced	Root-3hr-Cold-Repressed	Root-3hr-Cold-Static	Root-3hr-Cold-Indeterminate
3950375	45.6485	Solyc12g055810.1	0.609869	Solyc12g009240.1	Induced (Cold/Ambient) @30mins	Solyc02g036370.3	Solyc10g080610.1	Solyc03g026270.3	Induced (Cold/Ambient) @3hrs	Solyc01g106480.3	Solyc02g091990.3	Solyc02g080640.3	Solyc02g088630.3	Solyc04g064810.3
3950377	31.7052	Solyc07g056570.1	1.55764	Solyc01g007040.3	Repressed (Cold/Ambient) @30mins	Solyc10g011740.3	Solyc12g044420.1	Solyc01g009870.3	Repressed (Cold/Ambient) @3hrs	Solyc06g060060.3	Solyc06g075330.2	Solyc06g049050.3	Solyc10g007280.3	Solyc08g015870.3
3950378	140.95	Solyc03g093540.1	5.62099	Solyc11g073110.2		Solyc04g077980.1	Solyc12g009880.1	Solyc12g011090.2		Solyc02g081190.3	Solyc09g098320.1	Solyc03g095770.3	Solyc09g056450.3	Solyc02g092670.1
3950379	150.862	Solyc12g009880.1	0.0728175	Solyc02g063540.2		Solyc02g084890.2	Solyc03g117550.1	Solyc10g084023.1		Solyc02g067660.3	Solyc01g079600.3	Solyc06g051800.3	Solyc10g074740.1	Solyc02g087720.1
3950380	30.089	Solyc06g062460.3	1.08266	Solyc10g011910.3		3950427	Solyc10g007300.2	Solyc11g020330.1		Solyc01g094950.3	Solyc08g076410.3	Solyc05g014120.1	Solyc09g011860.3	Solyc02g088260.3
3950381	356.529	Solyc10g008230.2	0.167901	Solyc06g035700.1		Solyc06g074030.1	Solyc02g021430.1	Solyc06g076080.2		Solyc04g078680.3	Solyc01g106270.1	Solyc11g011580.2	Solyc04g079450.3	Solyc02g068750.1
3950382	52.685	Solyc04g071360.3	0.998241	Solyc12g009000.1		Solyc12g009000.1	Solyc01g107670.2	Solyc01g096510.2		Solyc12g021280.2	Solyc10g006690.3	Solyc10g007300.2	Solyc08g080290.3	Solyc09g015830.2
3950383	23.7086	Solyc01g110660.3	0.533331	Solyc07g040960.1		3950477	Solyc03g119740.3	Solyc08g007830.1		Solyc12g005950.2	Solyc04g074680.1	Solyc12g009880.1	Solyc04g051820.3	Solyc09g072800.3
3950384	12.452	Solyc01g110560.3	1.45721	Solyc08g068600.3		3950403	Solyc11g010380.2	Solyc07g040710.3		Solyc04g081260.3	Solyc06g075790.3	Solyc06g082190.3	Solyc10g011740.3	Solyc11g007510.2
3950385	141.185	Solyc10g052540.1	0.850897	Solyc06g074030.1		Solyc08g068600.3	Solyc10g086000.2	Solyc12g007050.1		Solyc10g006140.3	Solyc10g086700.2	Solyc03g006410.3	Solyc02g087540.2	Solyc01g094630.3
3950386	75.9232	Solyc08g077000.1	0.408472	Solyc08g007820.1		3950502	Solyc04g078650.3	3950430		Solyc06g053480.3	Solyc03g123380.1	Solyc12g005450.1	Solyc02g094030.3	Solyc01g103050.3
3950388	122.71	Solyc11g068360.1	0.377617	Solyc10g081040.1		Solyc10g081040.1	Solyc06g009190.3	Solyc08g008370.3		Solyc11g016930.1	Solyc07g053140.3	Solyc11g005700.1	Solyc05g007110.2	Solyc05g017990.3
3950389	84.8218	Solyc01g088250.3	0.361853	Solyc03g119250.3		Solyc10g006130.1	Solyc02g083250.3	Solyc02g071560.3		Solyc01g101140.3	Solyc06g075335.1	Solyc04g075000.1	Solyc03g080090.3	Solyc04g072900.1
3950393	152.457	Solyc02g087410.3	0.986217	Solyc03g093560.1		Solyc05g007880.3	Solyc06g051250.1	Solyc02g064680.3		Solyc05g050980.3	Solyc08g078080.2	Solyc04g080220.3	Solyc04g005480.1	Solyc02g088690.3
3950394	61.7619	Solyc07g053540.1	0.873836	Solyc04g007580.1		3950496	Solyc08g082370.1	Solyc04g051690.3		Solyc06g083660.3	Solyc10g009120.2	Solyc03g096760.1	Solyc02g070430.3	Solyc05g005020.3
3950396	7.891	Solyc02g091655.1	1.11716	Solyc09g014990.3		3950399	Solyc06g007370.1	Solyc07g054930.3		Solyc01g096660.3	Solyc04g007620.1	Solyc05g052420.2	Solyc06g075780.2	Solyc05g013440.3
3950397	88.2818	Solyc04g055090.1	0.371003	Solyc03g026270.3		Solyc05g052550.1	Solyc02g078580.1	Solyc03g033770.1		Solyc08g015870.3	Solyc09g008280.2	Solyc05g009320.3	Solyc03g118810.1	Solyc02g067840.3
3950398	5.3736	Solyc11g008460.1	0.402864	Solyc11g010250.1		Solyc07g053740.1	Solyc12g094380.2	Solyc09g083360.3		Solyc03g115220.3	Solyc01g008200.3	Solyc03g113480.1	Solyc04g074270.3	Solyc07g052350.3
3950399	5.58172	Solyc01g110940.3	0.9318	Solyc01g095630.3		Solyc05g052560.1	Solyc10g055730.2	Solyc12g009190.2		Solyc02g085140.3	Solyc06g065380.3	Solyc09g010095.1	Solyc07g056570.1	Solyc01g108420.2
3950400	26.432	Solyc02g089160.3	0.715973	Solyc03g093535.1		Solyc04g074440.1	Solyc06g062460.3	Solyc02g091180.1		Solyc03g058190.3	Solyc06g006000.3	Solyc04g051390.2	Solyc01g095620.3	Solyc03g093260.3
3950401	16.4055	Solyc10g008240.3	0.268319	Solyc09g005570.3		Solyc10g006700.1	Solyc11g072080.1	Solyc10g005480.3		Solyc07g056540.3	Solyc07g005080.1	Solyc03g119180.1	Solyc01g099370.3	Solyc11g020960.2
3950402	47.5821	Solyc11g061720.1	1.29823	Solyc07g053230.3		Solyc08g007130.3	Solyc01g088530.2	Solyc01g091870.3		Solyc03g059180.3	Solyc01g087620.3	Solyc01g006670.2	Solyc08g077680.3	Solyc05g010470.3
3950403	6.91383	Solyc01g094750.3	1.1282	Solyc06g067870.3		3950506	Solyc07g042190.3	Solyc08g062680.1		Solyc01g104670.3	Solyc05g007880.3	Solyc12g044420.1	Solyc03g116370.3	Solyc07g017600.3
3950404	17.9605	Solyc02g067310.3	0.283239	Solyc05g053380.3		3950415	Solyc09g009450.2	Solyc02g091500.1		Solyc03g120980.3	Solyc06g005270.2	Solyc10g008620.3	Solyc08g078090.1	Solyc03g112075.1
3950405	93.3745	Solyc12g044420.1	0.571796	Solyc06g075690.3		3950495	Solyc07g064410.1	Solyc01g086670.3		Solyc01g081450.3	Solyc02g036370.3	Solyc02g067520.3	Solyc05g015840.3	Solyc06g068880.3
3950406	26.5607	Solyc02g082150.1	0.137602	Solyc08g082110.3		Solyc05g005260.2	Solyc05g007240.1	Solyc11g012980.1		Solyc09g097910.3	Solyc01g091830.3	Solyc01g088630.2	Solyc05g013410.3	Solyc03g120730.3
3950407	25.1181	Solyc05g010790.2	1.15782	Solyc01g079200.3		Solyc05g052570.3	Solyc03g043740.3	Solyc02g089900.1		Solyc06g075250.3	Solyc07g062685.1	Solyc03g096770.1	Solyc02g063350.1	Solyc01g105120.3
3950409	33.4252	Solyc10g007300.2	0.600804	Solyc03g093550.1		3950417	Solyc07g054080.2	Solyc09g082230.1		Solyc07g049390.2	Solyc01g104770.3	Solyc08g066320.3	Solyc02g089900.1	Solyc06g048630.3
3950410	41.9037	Solyc09g091150.2	0.125998	Solyc01g087590.3		Solyc11g071460.2	Solyc03g044630.2	Solyc10g009550.3		Solyc12g044600.3	Solyc12g009220.2	Solyc03g007700.1	Solyc06g076040.3	Solyc07g018000.3
3950411	2.8696	Solyc01g088500.3	1.0185	Solyc03g118810.1		Solyc07g053140.3	Solyc04g080260.3	Solyc10g049630.2		Solyc02g068380.3	Solyc11g068450.2	Solyc09g009150.1	Solyc01g057770.3	Solyc11g069090.2
3950412	20.1854	Solyc11g012520.1	0.314542	Solyc05g055745.1		Solyc08g077020.1	Solyc02g063420.3	Solyc03g098730.1		Solyc04g007640.3	Solyc07g005070.1	Solyc06g054220.2	Solyc03g098320.3	Solyc05g054240.3
3950413	21.1091	Solyc12g056510.2	0.060134	Solyc05g005150.1		Solyc02g089615.1	Solyc12g056980.1	Solyc08g006750.3		Solyc03g080080.3	Solyc06g075370.3	Solyc10g008580.1	Solyc02g091730.2	Solyc06g060490.3
3950414	66.5783	Solyc08g067060.2	0.686202	Solyc02g087540.2		Solyc02g014860.3	Solyc05g017990.3	Solyc08g062690.2		Solyc12g056560.2	Solyc08g075360.2	Solyc03g007710.3	Solyc03g120550.2	Solyc01g111200.3
3950415	38.1376	Solyc05g013490.3	0.629341	Solyc01g102840.3		3950435	Solyc05g045670.3	Solyc11g015890.2		Solyc09g074240.1	Solyc01g110925.1	Solyc06g034080.3	Solyc12g057160.1	Solyc09g011750.3
3950416	20.3253	Solyc02g092620.3	0.752243	Solyc03g083480.3		Solyc08g068770.2	Solyc04g049677.1	Solyc03g097100.1		Solyc09g090200.3	Solyc08g077020.1	Solyc05g047590.3	Solyc06g074670.3	Solyc09g090200.3
3950417	13.3553	Solyc03g033360.2	0.651846	Solyc06g062920.3		Solyc02g087960.3	Solyc06g034390.1	Solyc07g055670.1		Solyc02g084720.3	Solyc09g005830.1	Solyc11g006980.1	Solyc03g026260.3	Solyc01g009820.3
3950418	3.77978	Solyc01g111010.3	0.824879	Solyc08g008370.3		3950470	Solyc04g008230.3	Solyc05g013410.3		Solyc09g064510.3	Solyc08g068590.3	Solyc12g096130.2	Solyc07g053740.1	Solyc06g035920.3
3950419	22.7894		0.622138	Solyc11g011050.2		Solyc03g093540.1	Solyc04g054740.3	Solyc06g060690.2		Solyc01g101130.3	Solyc06g068640.2	Solyc11g066360.2	Solyc02g091500.1	Solyc03g083440.3
3950420	37.4155		1.3578	Solyc02g014840.3		Solyc10g006660.3	Solyc03g112580.3	Solyc02g067050.3		Solyc12g044610.2	Solyc01g007000.3	Solyc07g006600.1	Solyc04g079460.1	Solyc09g007750.3
3950421	31.683		0.843169	Solyc08g078190.1		3950474	Solyc04g050990.3	Solyc05g009010.1		Solyc02g092780.2	Solyc01g110890.1	Solyc12g096480.1	Solyc07g049460.3	Solyc03g005620.3
3950424	24.9322			Solyc10g009550.3		3950448	Solyc06g075170.1	Solyc07g025140.3		Solyc03g063030.3	Solyc06g008990.1	Solyc07g052560.2	Solyc01g110480.3	Solyc10g085400.2
3950425	53.5172			Solyc10g049630.2		Solyc03g083770.1	Solyc06g071320.3	Solyc05g009000.3		Solyc12g010790.2	Solyc01g005300.3	Solyc02g087440.3	Solyc02g089615.1	Solyc03g097230.1
3950427	26.1139			Solyc04g054690.3		Solyc11g010250.1	Solyc12g098850.2	Solyc01g067010.3		Solyc09g010210.3	Solyc01g108900.3	Solyc06g060820.2	Solyc03g117760.3	Solyc12g055720.2
3950428	37.0348			Solyc11g006720.2		Solyc01g086650.3	Solyc06g084320.1	Solyc01g079940.3		Solyc02g014090.3	Solyc02g068790.3	Solyc08g044280.1	Solyc11g010250.1	Solyc03g119980.3
3950429	23.7551			Solyc06g066370.3		Solyc09g056450.3	Solyc07g008530.1	Solyc11g011050.2		Solyc03g117740.3	Solyc06g082420.3	Solyc10g076410.1	Solyc09g082870.2	Solyc05g050970.3
3950431	20.2001			Solyc02g064680.3		Solyc01g109250.2	Solyc05g008330.2	Solyc01g099620.3		Solyc03g082600.3	Solyc06g054310.1	Solyc10g083330.1	Solyc08g074705.1	Solyc06g043150.3
3950433	12.9986			Solyc04g071030.1		Solyc01g079470.3	Solyc10g083330.1	Solyc09g010980.1		Solyc02g065170.3	Solyc01g105080.2	Solyc01g007800.3	Solyc07g032385.1	Solyc07g008900.3
3950434	27.1183			Solyc09g011860.3		Solyc01g066430.3	Solyc12g089140.2	Solyc06g009140.3		Solyc01g007100.3	Solyc08g077540.2	Solyc12g055810.1	Solyc02g089610.2	Solyc03g119940.3
3950435	19.124			Solyc01g099370.3		Solyc04g074430.1	Solyc12g057000.1	Solyc07g032380.3		Solyc06g075370.3	Solyc12g099980.2	Solyc03g079865.1	Solyc11g006540.2	Solyc03g078570.3
3950436	34.149			Solyc06g053640.1		Solyc03g093610.1	Solyc02g084590.3	Solyc08g016310.3		Solyc11g064830.2	Solyc02g080870.2	Solyc06g011490.3	Solyc06g076020.3	Solyc11g044470.2
3950438	13.3562			Solyc06g005170.3		Solyc06g053840.3	Solyc09g092490.3	Solyc06g073050.2		Solyc09g011880.3	Solyc01g095160.3	Solyc03g097340.1	Solyc01g007020.3	Solyc10g078600.2
3950439	5.91974			Solyc02g091500.1		Solyc02g088090.1	Solyc05g014120.1	Solyc06g063280.1		Solyc02g091560.3	Solyc01g094360.3	Solyc03g043710.1	Solyc07g006280.3	Solyc06g071680.3
3950440	9.76912			Solyc08g062690.2		3950449	Solyc10g084880.3	Solyc04g007880.3		Solyc04g049380.3	Solyc09g005220.2	Solyc01g107920.2	Solyc07g056000.2	Solyc04g050760.3
3950441	29.3651			Solyc05g009000.3		3950397	Solyc02g065190.3	Solyc04g005100.3		Solyc04g081420.3	Solyc01g087280.1	Solyc11g011190.1	Solyc07g006890.1	Solyc07g066010.3
3950442	31.823			Solyc03g114160.1		Solyc02g089610.2	Solyc04g016230.3	Solyc07g006280.3		Solyc07g065370.3	Solyc07g064820.1	Solyc12g099730.2	Solyc04g079440.3	Solyc02g062780.3
3950444	23.1687			Solyc06g073050.2		Solyc01g095630.3	Solyc12g027540.2	Solyc11g010500.1		Solyc12g042920.2	Solyc06g068470.3	Solyc01g011080.3	Solyc01g067120.3	Solyc03g097740.1
3950446	1.76802			Solyc02g068680.1		Solyc04g074410.2	Solyc01g006090.3	Solyc09g005570.3		Solyc03g034080.3	Solyc11g073060.2	Solyc06g076960.2	Solyc10g006130.1	Solyc09g010810.3
3950447	50.0188			Solyc08g077560.3		Solyc06g006000.3	Solyc05g009520.1	Solyc03g026370.1		Solyc04g078810.3	Solyc06g076850.3	Solyc07g055380.1	Solyc07g008560.3	Solyc06g069760.3
3950448	22.7843			Solyc12g005340.2		Solyc03g093560.1	Solyc11g020230.1	Solyc10g054440.2		Solyc01g073750.3	Solyc02g081870.3	Solyc11g066460.1	Solyc01g101130.3	Solyc08g067060.2
3950449	58.7785			Solyc01g106390.3		Solyc05g052520.3	Solyc11g066160.1	Solyc03g046380.1		Solyc01g108500.3	Solyc02g032910.2	Solyc11g015890.2	Solyc08g078070.3	Solyc06g082180.2
3950450	0.650511			Solyc10g084880.3		3950471	Solyc02g070580.1	Solyc02g071220.3		Solyc08g078500.3	Solyc02g088670.1	Solyc06g053640.1	Solyc04g054500.3	Solyc04g072160.3
3950451	16.322			Solyc06g069650.3		Solyc03g093110.3	Solyc03g005820.3	Solyc01g010060.2		Solyc01g103050.3	Solyc02g088070.3	Solyc01g044240.3	Solyc05g041910.3	Solyc10g085010.2
3950452	5.19479			Solyc03g083470.3		Solyc08g068790.2	Solyc05g054450.1	Solyc03g111995.1		Solyc03g082380.3	Solyc01g103920.3	Solyc04g081250.1	Solyc04g074290.3	Solyc02g022920.1
3950453	40.7126			Solyc05g005260.2		Solyc03g007870.3	Solyc02g067520.3	Solyc03g006620.3		Solyc10g008300.3	Solyc07g051890.1	Solyc12g036850.2	Solyc02g088820.3	Solyc12g008420.2
3950454	31.7361			Solyc05g052550.1		Solyc09g014990.3	Solyc06g053980.3	Solyc08g016150.1		Solyc07g065080.4	Solyc07g007580.2	Solyc06g053150.1	Solyc08g078510.3	Solyc07g056370.3
3950455	0.912103			Solyc10g081980.2		Solyc01g102840.3	Solyc08g067060.2	Solyc05g053010.1		Solyc06g071680.3	Solyc01g098770.1	Solyc08g080150.1	Solyc02g064680.3	Solyc03g006220.3
3950457	11.3698			Solyc05g052560.1		3950440	Solyc01g091240.3	Solyc12g099500.2		Solyc07g065120.3	Solyc08g007090.2	Solyc05g055220.1	Solyc06g035700.1	Solyc06g065680.3
3950458	77.2721			Solyc02g086300.3		Solyc01g079600.3	Solyc04g054990.3	Solyc01g080870.3		Solyc02g072260.3	Solyc04g009435.1	Solyc11g066000.1	Solyc02g090470.3	Solyc09g011420.3
3950459	110.555			Solyc03g114710.3		Solyc01g108910.3	Solyc05g010470.3	Solyc01g058720.3		Solyc01g100040.3	Solyc05g012570.3	Solyc01g109050.2	Solyc06g083310.3	Solyc01g057310.3
3950460	23.4313			Solyc03g083010.3		Solyc05g052040.1	Solyc06g076470.3	Solyc04g082500.3		Solyc03g080180.3	Solyc11g072670.1	Solyc09g082190.1	Solyc04g007400.3	Solyc06g069190.3
3950461	5.93817			Solyc08g062680.1		Solyc04g051820.3	Solyc10g085870.1	Solyc08g059710.3		Solyc11g062440.2	Solyc02g063541.1	Solyc06g068450.2	Solyc12g057150.1	Solyc01g107130.3
3950462	79.2979			Solyc05g013410.3		Solyc07g040960.1	Solyc08g076960.1	Solyc12g056360.1		Solyc12g008490.2	Solyc01g110940.3	Solyc03g114440.1	Solyc02g090360.3	Solyc06g050230.3
3950464	58.467			Solyc10g006130.1		Solyc03g026280.3	Solyc00g227860.1	Solyc10g084000.2		Solyc11g044470.2	Solyc02g063540.2	Solyc03g096780.1	Solyc12g009000.1	Solyc03g096030.3
3950465	0.401505			Solyc08g006320.3		Solyc07g041900.3	Solyc05g013510.3	Solyc03g097050.3		Solyc01g111630.3	Solyc02g071770.3	Solyc03g043640.3	Solyc02g068680.1	Solyc02g087980.3
3950466	25.7441			Solyc08g068790.2		Solyc08g005610.3	Solyc09g091690.1	Solyc08g077630.3		Solyc04g080300.3	Solyc11g073090.1	Solyc03g082550.3	Solyc08g007805.1	Solyc09g075180.3
3950468	4.44571			Solyc05g052570.3		Solyc06g075610.1	Solyc02g014840.3	Solyc08g075540.4		Solyc11g008540.2	Solyc01g109655.1	Solyc02g032800.1	Solyc08g077630.3	Solyc08g081150.3
3950470	15.5605			Solyc05g008210.3		3950450	Solyc03g007980.1	Solyc06g011470.3		Solyc08g074560.3	Solyc04g081550.3	Solyc12g035420.2	Solyc11g007130.2	Solyc03g063560.3
3950471	25.6257			Solyc10g009120.2		3950406	Solyc10g055760.2	Solyc01g111980.3		Solyc01g089980.3	Solyc01g110930.1	Solyc08g028780.1	Solyc02g069750.2	Solyc04g072390.3
3950472	7.60005			Solyc07g006890.1		Solyc06g005650.2	Solyc03g097650.3	Solyc02g072550.1		Solyc09g072990.3	Solyc08g080950.1	Solyc01g090340.2	Solyc03g031620.3	Solyc01g067800.3
3950474	16.6879			Solyc10g009110.1		Solyc03g093550.1	Solyc11g012520.1	Solyc06g053640.1		Solyc01g097770.3	Solyc12g099950.2	Solyc03g081230.1	Solyc02g070020.1	Solyc05g051460.3
3950476	0.425985			Solyc03g093120.4		3950425	Solyc08g008250.2	Solyc10g086370.1		Solyc05g050230.3	Solyc12g088210.2	Solyc07g056670.3	Solyc03g114360.3	Solyc03g095450.3
3950477	16.4328			Solyc11g068710.2		Solyc07g056000.2	Solyc04g054370.1	Solyc08g077560.3		Solyc08g079590.2	Solyc03g005040.1	Solyc04g049150.2	Solyc03g121340.1	Solyc04g078810.3
3950478	23.4583			Solyc01g109110.3		Solyc06g061020.3	Solyc12g008660.1	Solyc03g025720.3		Solyc06g068840.3	Solyc04g078500.1	Solyc03g013170.3	Solyc01g006680.3	Solyc04g055050.1
3950479	15.43			Solyc02g084890.2		3950476	Solyc04g007210.3	Solyc06g036110.1		Solyc08g082090.1	Solyc09g082790.3	Solyc09g089890.1	Solyc07g065120.3	Solyc09g042710.3
3950480	3.2828			Solyc10g045420.2		Solyc05g007140.3	Solyc11g005280.1	Solyc04g077270.3		Solyc01g068100.3	Solyc09g009400.3	Solyc03g033520.2	Solyc01g007010.2	Solyc11g006460.2
3950481	34.3225			Solyc03g115870.3		Solyc05g013880.1	Solyc05g010710.2	Solyc10g084370.2		Solyc02g063010.3	Solyc05g025580.1	Solyc12g014120.2	Solyc03g046380.1	Solyc01g101240.3
3950482	7.2745			Solyc05g009010.1		Solyc04g072920.3	Solyc01g080770.3	Solyc08g078510.3		Solyc04g049390.3	Solyc11g069750.2	Solyc12g042480.2	Solyc03g116270.3	Solyc00g007150.3
3950483	11.1252			Solyc08g068690.1		Solyc01g112000.3	Solyc03g005760.1	Solyc10g005080.3		Solyc08g075020.3	Solyc03g093540.1	Solyc12g010940.1	Solyc01g079130.2	Solyc11g072890.1
3950484	20.0616			Solyc02g089900.1		Solyc04g071030.1	Solyc05g005480.2	Solyc12g008350.2		Solyc10g005330.3	Solyc04g074410.2	Solyc08g075740.1	Solyc04g005040.1	Solyc03g093060.1
3950485	0.866059			Solyc10g011740.3		3950501	Solyc02g079870.3	Solyc01g079740.3		Solyc07g055320.3	Solyc06g009040.3	Solyc05g009210.1	Solyc12g098850.2	Solyc12g035130.2
3950486	7.35243			Solyc05g006390.1		Solyc04g018110.1	Solyc03g111210.3	Solyc02g090360.3		Solyc02g037530.3	Solyc12g007290.1	Solyc04g011620.3	Solyc10g009110.1	Solyc10g086000.2
3950487	59.7401			Solyc06g060690.2		Solyc07g064820.1	Solyc01g087385.1	Solyc01g067120.3		Solyc09g005740.2	Solyc09g097840.2	Solyc02g092990.1	Solyc07g062310.3	Solyc04g008790.1
3950488	16.801			Solyc08g014570.3		3950412	Solyc03g120840.2	Solyc03g006610.3		Solyc06g082150.3	Solyc03g026280.3	Solyc10g080510.1	Solyc10g044470.2	Solyc04g082090.3
3950491	16.3388			Solyc03g006620.3		3950418	Solyc11g069450.1	Solyc01g106390.3		Solyc01g088505.1	Solyc08g076870.1	Solyc06g063110.2	Solyc01g007040.3	Solyc01g108180.3
3950492	5.8662			Solyc04g081530.1		3950465	Solyc09g091430.3	Solyc05g053380.3		Solyc07g018270.3	Solyc01g099850.3	Solyc08g007980.3	Solyc07g053550.2	Solyc05g026050.3
3950493	6.61215			Solyc07g065340.1		Solyc04g025650.3	Solyc00g136260.1	Solyc10g076480.2		Solyc11g012850.2	Solyc10g005980.1	Solyc05g026420.1	Solyc03g031990.3	Solyc05g006430.2
3950494	13.2314			Solyc08g068680.3		Solyc12g005340.2	Solyc05g006340.3	Solyc01g107090.2		Solyc03g096900.3	Solyc03g120805.1	Solyc01g066040.2	Solyc02g092750.3	Solyc01g096390.3
3950495	9.62986			Solyc01g109250.2		3950421	Solyc01g095680.2	Solyc10g018390.2		Solyc01g110280.3	Solyc02g021410.3	Solyc09g055550.3	Solyc04g079910.3	Solyc03g121890.1
3950496	18.7192			Solyc11g005720.1		3950481	Solyc04g071360.3	Solyc01g110360.3		Solyc01g101090.3	Solyc04g055140.1	Solyc12g006120.2	Solyc08g016440.3	Solyc01g091190.3
3950497	2.78803			Solyc02g078480.3		Solyc03g112700.1	Solyc11g068360.1	Solyc07g053050.1		Solyc07g042890.3	Solyc05g055650.3	Solyc02g062690.3	Solyc06g060110.3	Solyc01g081450.3
3950498	3.99111			Solyc12g036650.2		3950379	Solyc03g033825.1	Solyc04g050440.3		Solyc03g115940.3	Solyc03g121350.3	Solyc07g055710.3	Solyc06g072110.3	Solyc01g099510.2
3950499	0.861485			Solyc10g077130.1		Solyc03g119250.3	Solyc05g006570.1	Solyc09g074430.3		Solyc07g025520.3	Solyc07g062090.2	Solyc06g065550.2	Solyc06g053310.3	Solyc01g010720.3
3950500	16.9005			Solyc10g055760.2		3950468	Solyc11g011190.1	Solyc06g036260.3		Solyc01g095890.3	Solyc07g054840.3	Solyc09g057760.3	Solyc01g101090.3	Solyc07g064690.1
3950501	4.04693			Solyc03g098660.3		Solyc05g009420.1	Solyc06g034080.3	Solyc02g063000.3		Solyc08g079240.3	Solyc02g079430.3	Solyc09g010480.1	Solyc08g005050.3	Solyc02g014220.3
3950502	4.14883			Solyc09g090130.3		3950429	Solyc05g051850.3	Solyc06g051000.2		Solyc11g008990.2	Solyc01g112120.3	Solyc01g088660.3	Solyc02g068430.3	Solyc09g009370.3
3950504	1.29838			Solyc10g084000.2		Solyc03g118470.3	Solyc02g063510.1	Solyc03g097930.3		Solyc05g008830.3	Solyc09g007570.2	Solyc05g024340.1	Solyc05g012730.1	Solyc07g053540.1
3950505	1.9295			Solyc03g117980.3		Solyc06g074800.1	Solyc06g074370.2	Solyc03g095770.3		Solyc04g082630.3	Solyc02g094460.2	Solyc01g081210.3	Solyc11g017270.2	Solyc03g044620.3
3950506	3.88			Solyc01g107170.2		Solyc04g077120.3	Solyc08g083190.3	Solyc09g075210.3		Solyc02g088820.3	Solyc02g079280.3	Solyc03g082540.3	Solyc05g052980.3	Solyc09g074210.3
16976774	13.3794			Solyc05g052040.1		Solyc06g076040.3	Solyc10g085450.2	Solyc02g071780.3		Solyc03g033580.3	Solyc02g067230.3	Solyc01g107670.2	Solyc09g090070.1	Solyc07g042270.3
16976775	1.34992			Solyc04g007880.3		Solyc02g083040.1	Solyc07g006600.1	Solyc10g087013.1		Solyc08g076290.3	Solyc05g052520.3	Solyc06g083120.1	Solyc02g084980.3	Solyc02g078960.3
16976780	3.98948			Solyc02g032950.3		16976786	Solyc12g006120.2	Solyc03g098660.3		Solyc06g076410.3	Solyc02g086950.1	Solyc01g110310.3	Solyc02g069260.3	Solyc01g008280.3
16976782	43.53			Solyc11g010500.1		Solyc01g110670.3	Solyc07g053250.3	Solyc01g109110.3		Solyc02g065000.1	Solyc03g119350.2	Solyc05g007240.1	Solyc05g009700.3	Solyc02g081200.1
16976784	1.63917			Solyc03g043700.3		Solyc03g118810.1	Solyc02g080510.1	Solyc09g007900.3		Solyc01g080280.3	Solyc12g044340.2	Solyc08g005930.1	Solyc04g079400.3	Solyc06g068400.3
16976785	6.16047			Solyc08g077020.1		Solyc06g074670.3	Solyc04g064940.3	Solyc02g092110.3		Solyc08g082280.3	Solyc03g118470.3	Solyc12g096310.2	Solyc08g077560.3	Solyc03g096430.1
16976786	12.2232			Solyc07g053550.2		Solyc07g063200.2	Solyc01g099600.3	Solyc02g072540.3		Solyc03g046470.3	Solyc07g053240.3	Solyc11g008080.2	Solyc05g008350.3	Solyc02g083890.3
3950426_2	4.3499			Solyc06g009140.3		Solyc02g067230.3	Solyc11g010670.1	Solyc12g094650.2		Solyc01g109280.3	Solyc06g073480.3	Solyc03g034300.1	Solyc11g069220.2	Solyc01g090120.3
3950473_2	26.6277			Solyc11g020230.1		3950409	Solyc10g084430.2	Solyc12g006050.2		Solyc01g067295.1	Solyc10g079180.2	Solyc02g083930.1	Solyc01g110370.3	Solyc11g006465.1
Solyc01g006540.3	1.2101			Solyc01g066430.3		Solyc06g074190.3	Solyc05g007010.2	Solyc12g096920.1		Solyc11g065070.2	Solyc01g095130.3	Solyc04g078650.3	Solyc01g102840.3	Solyc11g033270.2
Solyc01g007000.3	18.6521			Solyc03g115610.3		3950438	Solyc04g079190.3	Solyc03g080120.1		Solyc08g006430.3	Solyc07g056600.1	Solyc06g051680.1	Solyc06g082780.3	Solyc02g014090.3
Solyc01g007030.3	1.78242			Solyc01g100240.3		Solyc02g072150.3	Solyc06g073970.2	Solyc11g068620.2		Solyc03g118270.1	Solyc01g088810.3	Solyc07g017580.1	Solyc10g054440.2	Solyc12g006930.2
Solyc01g020285.1	0.566674			Solyc02g071220.3		Solyc06g066700.1	Solyc07g006680.1	Solyc10g081560.2		Solyc08g066500.3	Solyc02g082520.2	Solyc02g083250.3	Solyc05g006390.1	Solyc10g006930.3
Solyc01g080020.2	14.5573			Solyc09g091030.3		3950426_2	Solyc03g119320.1	Solyc03g007960.3		Solyc02g088230.3	Solyc04g078930.3	Solyc02g083520.2	Solyc03g123620.4	Solyc02g089280.3
Solyc01g106690.3	11.947			Solyc01g100810.3		Solyc04g007620.1	Solyc01g095700.3	Solyc01g067125.1		Solyc12g096550.2	Solyc01g098820.3	Solyc11g069680.1	Solyc12g087790.1	Solyc03g097910.3
Solyc01g107090.2	1.19106			Solyc05g007830.3		Solyc06g066370.3	Solyc03g006980.3	Solyc01g009160.2		Solyc06g069120.3	Solyc11g010220.2	Solyc03g097650.3	Solyc02g030300.3	Solyc10g079490.2
Solyc01g107190.3	3.17053			Solyc08g076860.3		Solyc05g006390.1	Solyc02g032800.1	Solyc06g050630.3		Solyc10g007780.2	Solyc05g015060.3	Solyc09g015380.1	Solyc06g073970.2	Solyc01g099520.3
Solyc01g108240.3	0.367091			Solyc03g112300.3		3950466	Solyc03g032060.1	Solyc10g086690.2		Solyc02g079520.2	Solyc02g067850.2	Solyc10g050905.1	Solyc08g075540.4	Solyc04g008260.3
Solyc01g108640.1	19.6635			Solyc10g083890.2		Solyc02g065570.1	Solyc02g084610.1	Solyc08g068780.2		Solyc05g005860.2	Solyc05g048830.3	Solyc07g026675.1	Solyc12g006110.2	Solyc01g088050.3
Solyc02g078150.3	1.74626			Solyc10g074740.1		3950410	Solyc07g008100.3	Solyc02g090500.3		Solyc09g019970.3	Solyc10g008090.1	Solyc08g078790.1	Solyc08g067180.3	Solyc04g082070.3
Solyc02g083835.1	3.30994			Solyc02g090360.3		Solyc02g087540.2	Solyc12g006440.1	Solyc05g009610.1		Solyc01g110450.3	Solyc12g005920.2	Solyc04g007580.1	Solyc07g064350.2	Solyc08g008250.2
Solyc03g026280.3	16.5989			Solyc01g098810.3		Solyc07g056400.1	Solyc06g063190.3	Solyc02g080040.3		Solyc08g078300.3	Solyc06g009500.1	Solyc11g006900.1	Solyc10g086150.2	Solyc01g097350.3
Solyc03g081330.1	14.667			Solyc05g052750.3		Solyc12g009480.2	Solyc04g075000.1	Solyc10g074740.1		Solyc12g021360.2	Solyc01g103860.3	Solyc04g007660.1	Solyc09g008320.3	Solyc03g113090.3
Solyc03g082530.1	2.78121			Solyc06g075610.1		3950383	Solyc05g026223.1	Solyc06g069650.3		Solyc09g091970.3	Solyc01g110440.4	Solyc03g119820.1	Solyc04g077980.1	Solyc07g065060.1
Solyc03g083680.1	8.90556			Solyc06g076050.3		Solyc04g074420.1	Solyc02g087720.1	Solyc09g011560.2		Solyc11g005670.2	Solyc05g007950.3	Solyc03g006760.3	Solyc11g011050.2	Solyc11g006070.2
Solyc03g093110.3	1.86887			Solyc06g005650.2		Solyc02g089540.3	Solyc01g109600.3	Solyc05g009790.1		Solyc09g064500.3	Solyc08g078400.3	Solyc02g089990.1	Solyc01g096190.3	Solyc02g091710.3
Solyc03g119530.3	15.9596			Solyc08g081230.1		3950382	Solyc01g109800.2	Solyc05g055745.1		Solyc07g017430.3	Solyc12g096500.2	Solyc10g080715.1	Solyc10g005480.3	Solyc02g083800.3
Solyc03g121340.1	2.97468			Solyc03g112340.1		Solyc01g100010.3	Solyc12g006630.2	Solyc08g081230.1		Solyc11g013110.2	Solyc08g008200.2	Solyc06g068310.1	Solyc01g005920.2	Solyc08g081155.1
Solyc03g123380.1	1.53881			Solyc02g091730.2		Solyc07g007170.3	Solyc04g078770.3	Solyc03g096050.3		Solyc07g042680.3	Solyc07g009440.2	Solyc02g064980.1	Solyc11g068620.2	Solyc02g082510.1
Solyc03g124110.2	9.92935			Solyc04g074440.1		Solyc03g093120.4	Solyc04g078640.2	Solyc02g072210.1		Solyc03g114720.3	Solyc07g055820.2	Solyc01g087860.2	Solyc11g012700.2	Solyc06g082220.3
Solyc04g008100.2	4.97674			Solyc03g118470.3		Solyc01g110680.3	Solyc11g006170.2	Solyc01g110370.3		Solyc10g006970.3	Solyc03g083770.1	Solyc01g010190.2	Solyc11g073080.2	Solyc10g007180.2
Solyc04g077980.1	6.96712			Solyc07g054220.1		Solyc02g094030.3	Solyc11g010810.1	Solyc03g119640.3		Solyc01g097500.3	Solyc08g078087.1	Solyc10g085500.2	Solyc09g015770.3	Solyc04g007640.3
Solyc04g082990.3	4.70858			Solyc02g071780.3		3950393	Solyc10g085120.2	Solyc03g112300.3		Solyc02g064770.3	Solyc10g081430.2	Solyc02g079870.3	Solyc04g056620.2	Solyc07g063830.3
Solyc05g009610.1	7.30248			Solyc03g080090.3		3950491	Solyc06g065100.3	Solyc11g069960.2		Solyc03g118430.3	Solyc09g007840.3	Solyc09g090960.3	Solyc08g075970.3	Solyc12g008810.2
Solyc05g009720.3	4.66817			Solyc08g076390.3		Solyc08g077680.3	Solyc10g079560.1	Solyc01g109950.3		Solyc03g005100.3	Solyc02g071910.1	Solyc07g051920.1	Solyc03g118620.3	Solyc05g014110.3
Solyc05g047670.1	42.9648			Solyc12g010440.2		3950457	Solyc04g008850.1	Solyc04g080040.3		Solyc02g076840.3	Solyc08g006630.3	Solyc07g041070.3	Solyc01g112000.3	Solyc11g010480.2
Solyc05g052050.1	16.8105			Solyc04g056340.3		Solyc03g097170.3	Solyc01g080310.3	Solyc09g007890.1		Solyc03g097990.3	Solyc01g105775.1	Solyc11g013500.1	Solyc04g074470.1	Solyc05g053240.3
Solyc06g009640.2	1.76113			Solyc01g079810.3		3950389	Solyc04g054260.3	Solyc01g107100.3		Solyc05g013150.3	Solyc02g067400.2	Solyc09g089610.3	Solyc03g117280.3	Solyc06g008980.3
Solyc06g049020.1	1.3875			Solyc10g085720.2		3950396	Solyc03g120890.3	Solyc07g055810.3		Solyc07g066630.3	Solyc11g005750.2	Solyc08g013756.1	Solyc01g007025.1	Solyc11g017050.1
Solyc06g066420.3	5.91527			Solyc12g096920.1		3950486	Solyc01g097130.3	Solyc01g111440.3		Solyc02g021590.3	Solyc03g115380.2	Solyc09g061700.3	Solyc01g009870.3	Solyc06g076340.3
Solyc06g068640.2	2.70872			Solyc06g076040.3		Solyc08g006320.3	Solyc01g087770.3	Solyc07g008620.1		Solyc07g022910.3	Solyc01g112010.3	Solyc09g074280.1	Solyc03g115230.3	Solyc11g006170.2
Solyc06g082780.3	4.87887			Solyc03g119910.3		Solyc12g010420.1	Solyc07g054730.1	Solyc07g041750.3		Solyc02g078030.2	Solyc12g007070.2	Solyc05g008990.3	Solyc09g061320.3	Solyc01g095180.2
Solyc07g053740.1	9.13068			Solyc08g080000.3		Solyc07g055720.3	Solyc05g008860.3	Solyc03g120550.2		Solyc01g100050.3	Solyc03g120460.3	Solyc04g078560.1	Solyc11g051160.2	Solyc09g074090.3
Solyc07g055630.3	12.6213			Solyc07g045190.2		Solyc08g078190.1	Solyc03g083910.4	Solyc09g008280.2		Solyc04g008550.3	Solyc06g066070.1	Solyc12g077380.1	Solyc10g049630.2	Solyc05g014100.2
Solyc07g055710.3	3.33378			Solyc02g092750.3		Solyc12g010440.2	Solyc03g007700.1	Solyc07g006480.3		Solyc09g072830.3	Solyc12g056000.1	Solyc05g053860.3	Solyc12g049550.2	Solyc05g014260.3
Solyc07g064620.2	1.40778			Solyc01g058020.3		Solyc09g007910.3	Solyc10g076730.1	Solyc09g007920.3		Solyc01g091950.3	34678306	Solyc08g079150.1	Solyc08g007540.3	Solyc01g005590.2
Solyc07g064820.1	6.13973			Solyc04g072900.1		16976785	Solyc06g072430.2	Solyc07g006670.1		Solyc04g009030.3	Solyc04g073980.3	Solyc08g060920.3	Solyc02g089690.3	Solyc01g103960.3
Solyc08g005665.1	3.55865			Solyc03g116340.3		Solyc01g057770.3	Solyc01g108540.3	Solyc04g005160.2		Solyc09g082580.3	Solyc12g013710.2	Solyc12g007320.1	Solyc09g010980.1	Solyc06g060140.3
Solyc08g005680.3	0.123196			Solyc01g066340.3		Solyc10g005030.3	Solyc05g055540.2	Solyc03g117210.3		Solyc04g081320.3	Solyc11g008480.2	Solyc04g064860.1	Solyc06g073245.1	Solyc02g085650.3
Solyc08g007830.1	2.23156			Solyc01g007780.3		Solyc04g072900.1	Solyc10g006360.2	Solyc04g055207.1		Solyc02g062100.3	Solyc12g011410.1	Solyc01g110830.3	Solyc01g007030.3	Solyc01g105240.3
Solyc08g008087.1	0.528981			Solyc07g049560.3		3950385	Solyc02g081360.3	Solyc12g014530.2		Solyc11g005380.2	Solyc00g289230.2	Solyc07g065960.1	Solyc09g064510.3	Solyc08g079060.3
Solyc08g068610.3	1.81368			Solyc02g020890.3		Solyc09g011860.3	Solyc09g059990.1	Solyc02g089890.3		Solyc08g076540.3	Solyc09g072840.2	Solyc03g098260.2	Solyc10g051080.1	Solyc03g093250.2
Solyc08g068770.2	1.72499			Solyc10g006700.1		3950419	Solyc12g006230.2	Solyc08g080750.3		Solyc06g007110.3	Solyc01g098850.3	Solyc03g062740.3	Solyc03g111120.3	Solyc02g085050.3
Solyc08g074705.1	4.15264			Solyc00g050430.3		Solyc08g068690.1	Solyc09g007080.3	Solyc01g007080.3		Solyc09g064630.3	Solyc08g008190.3	Solyc10g018340.1	Solyc06g050800.3	Solyc05g040050.2
Solyc08g081555.1	2.1239			Solyc12g006420.2		Solyc04g054690.3	Solyc01g073770.2	Solyc06g009510.1		Solyc03g123790.3	Solyc09g059470.3	Solyc11g010740.2	Solyc04g008100.2	Solyc02g080570.3
Solyc09g064820.1	2.10605			Solyc05g025900.3		Solyc03g093130.3	Solyc02g062690.3	Solyc04g082220.2		Solyc03g119170.3	Solyc01g107857.1	Solyc03g026270.3	Solyc10g081980.2	Solyc06g074820.3
Solyc09g082230.1	26.8629			Solyc02g079010.3		Solyc04g074450.1	Solyc07g032180.3	Solyc01g005800.3		Solyc06g062350.3	Solyc11g012980.1	Solyc05g005170.3	Solyc11g061720.1	Solyc01g067930.3
Solyc09g089930.2	1.14614			Solyc02g087480.3		Solyc01g110480.3	Solyc04g011690.3	Solyc07g042170.3		Solyc01g080460.3	Solyc10g005970.1	Solyc10g084680.1	Solyc02g076920.3	Solyc10g080500.2
Solyc10g005480.3	2.6093			Solyc02g090380.3		Solyc07g056570.1	Solyc01g100220.3	Solyc01g106290.3		Solyc02g077660.3	Solyc01g103070.2	Solyc01g068370.3	Solyc06g005650.2	Solyc12g096150.2
Solyc10g006660.3	1.02415			Solyc06g082010.3		3950492	Solyc05g046280.2	Solyc10g079620.2		Solyc09g065820.3	Solyc12g094510.2	Solyc09g065770.1	Solyc03g093080.3	Solyc04g040110.3
Solyc10g008400.1	1.27004			Solyc07g063830.3		3950497	Solyc03g117300.3	Solyc08g080000.3		Solyc06g066320.3	Solyc00g009030.2	Solyc09g059340.2	Solyc10g005080.3	Solyc05g013170.2
Solyc10g050510.1	6.40494			Solyc06g074670.3		3950404	Solyc08g016440.3	Solyc06g075130.3		Solyc02g080810.3	Solyc07g056320.3	Solyc06g051130.1	Solyc01g095630.3	Solyc11g066380.2
Solyc10g079630.1	10.5031			Solyc08g006330.3		Solyc04g071480.1	Solyc10g050905.1	Solyc07g052990.1		Solyc04g074580.1	Solyc02g078510.3	Solyc04g078770.3	Solyc11g069330.1	Solyc08g069000.3
Solyc11g066880.2	1.77951			Solyc03g113950.3		16976774	Solyc12g014040.1	Solyc10g079930.1		Solyc08g007040.3	Solyc01g005070.3	Solyc10g083320.2	Solyc02g067120.3	Solyc09g061620.3
Solyc11g071740.2	1.78496			Solyc02g082550.3		Solyc03g080090.3	Solyc11g066740.2	Solyc01g008560.3		Solyc12g098920.2	Solyc03g059020.2	Solyc09g059990.1	Solyc11g066970.2	Solyc12g005370.2
Solyc12g006570.2	1.13754			Solyc05g051400.3		Solyc01g107980.3	Solyc01g098150.3	Solyc10g086390.2		Solyc01g096190.3	Solyc01g095310.1	Solyc01g097170.3	Solyc03g081330.1	Solyc07g061990.3
Solyc12g010420.1	1.02169			Solyc07g041830.3		Solyc10g009120.2	Solyc06g008870.2	Solyc03g007370.3		Solyc09g083080.3	Solyc07g041740.1	Solyc01g088440.2	Solyc04g079360.1	Solyc04g081030.3
Solyc12g044270.2	1.14213			Solyc07g043510.3		Solyc08g041860.1	Solyc12g044950.2	Solyc07g065165.1		Solyc05g056300.3	Solyc04g077220.3	Solyc08g076960.1	Solyc07g043510.3	Solyc03g118530.3
				Solyc09g007910.3		16976782	Solyc12g055810.1	Solyc04g077230.1		Solyc07g044980.3	Solyc01g103866.1	Solyc04g071340.4	Solyc12g006240.2	Solyc02g079580.3
				Solyc07g007170.3		3950454	Solyc01g087775.1	Solyc10g085720.2		Solyc08g077880.3	Solyc08g005810.1	Solyc12g026420.1	Solyc06g071810.1	Solyc05g054830.3
				Solyc05g052520.3		Solyc01g099370.3	Solyc07g032170.3	Solyc02g084280.3		Solyc06g010033.1	Solyc12g056980.1	Solyc10g008250.2	Solyc02g094010.2	Solyc06g084380.3
				Solyc03g007870.3		3950458	Solyc02g005280.1	Solyc02g088630.3		Solyc07g056020.3	Solyc02g085530.2	Solyc01g014245.1	Solyc10g008350.3	Solyc02g077850.3
				Solyc03g119640.3		Solyc05g010240.3	Solyc11g066270.2	Solyc03g116730.3		Solyc01g103990.3	Solyc08g007070.2	Solyc06g053290.1	Solyc08g062680.1	Solyc04g071140.3
				Solyc05g006780.3		3950452	Solyc12g099780.2	Solyc03g078360.1		Solyc11g068520.2	Solyc12g019080.2	Solyc12g098110.1	Solyc10g081040.1	Solyc03g096880.3
				Solyc03g116710.3		Solyc08g068680.3	Solyc05g047590.3	Solyc10g007110.3		Solyc03g121660.3	Solyc04g050570.3	Solyc03g114160.1	Solyc03g098660.3	Solyc07g041230.3
				Solyc02g094030.3		3950413	Solyc10g081680.1	Solyc06g076300.3		Solyc03g005990.3	Solyc06g073250.1	Solyc09g092230.2	Solyc04g007500.1	Solyc06g007930.3
				Solyc06g049050.3		Solyc07g006890.1	Solyc01g006670.2	Solyc05g009550.3		Solyc01g100110.3	Solyc06g005930.2	Solyc02g037590.2	Solyc08g007820.1	Solyc04g077040.3
				Solyc02g063330.3		Solyc11g012510.2	Solyc07g015800.1	Solyc08g008087.1		Solyc01g097330.3	Solyc10g077020.2	Solyc09g089650.1	Solyc03g094160.3	Solyc10g050230.2
				Solyc03g119340.3		3950436	Solyc06g062520.1	Solyc03g031860.3		Solyc01g100530.3	Solyc02g093870.3	Solyc03g070430.1	Solyc05g054850.1	Solyc03g033580.3
				Solyc01g110480.3		Solyc07g007590.1	Solyc05g015420.3	Solyc01g098800.3		Solyc01g094790.3	Solyc04g017685.1	Solyc04g081530.1	Solyc06g005170.3	Solyc07g045240.3
				Solyc04g074430.1		Solyc02g070020.1	Solyc03g034430.1	Solyc07g063120.3		Solyc04g082360.2	Solyc02g087270.2	Solyc12g089190.1	Solyc08g014240.3	Solyc01g087880.3
				Solyc04g078550.3		Solyc01g080290.3	Solyc04g055203.1	Solyc09g014280.1		Solyc07g062520.3	Solyc01g098150.3	Solyc05g012870.1	Solyc03g119340.3	Solyc01g108230.3
				Solyc04g025650.3		Solyc02g090380.3	Solyc11g005290.1	Solyc08g008610.3		Solyc03g083360.3	Solyc03g095330.3	Solyc11g072080.1	Solyc06g082440.1	Solyc09g091840.3
				Solyc08g068350.3		Solyc12g088390.1	Solyc04g055090.1	Solyc09g091660.3		Solyc02g092000.3	Solyc03g116000.1	Solyc03g082800.2	Solyc07g055810.3	Solyc09g098040.3
				Solyc11g072660.2		Solyc10g006690.3	Solyc04g005650.2	Solyc05g008080.2		Solyc10g005130.3	Solyc12g008850.2	Solyc04g007140.1	Solyc01g111440.3	Solyc02g079010.3
				Solyc09g005860.3		3950499	Solyc09g008550.3	Solyc05g053210.3		Solyc07g049370.2	Solyc01g058520.3	Solyc07g052590.1	Solyc01g111660.3	Solyc08g078500.3
				Solyc06g076100.3		Solyc04g079360.1	Solyc04g076010.3	Solyc10g009210.3		Solyc05g012620.3	Solyc03g111780.1	Solyc07g008100.3	Solyc07g049560.3	Solyc03g098050.3
				Solyc02g079570.3		Solyc08g014570.3	Solyc11g010370.1	Solyc05g049990.3		Solyc09g014980.3	Solyc01g096193.1	Solyc05g006030.3	Solyc12g049230.2	Solyc08g068880.1
				Solyc05g051660.1		Solyc03g120380.3	Solyc02g086450.1	Solyc01g096620.3		Solyc01g100610.3	Solyc03g095845.1	Solyc09g011110.1	Solyc12g089020.2	Solyc12g100320.2
				Solyc07g032230.3		Solyc03g093080.3	Solyc09g018280.1	Solyc11g068530.1		Solyc03g098050.3	3950477	Solyc05g006510.1	Solyc04g074830.1	Solyc02g077090.3
				Solyc07g063460.2		Solyc03g005570.3	Solyc05g007680.1	Solyc09g092500.1		Solyc03g034270.3	Solyc02g079520.2	Solyc03g082640.2	Solyc04g072620.1	Solyc06g074500.2
				Solyc06g061020.3		Solyc06g060230.3	Solyc10g077130.1	Solyc05g008640.1		Solyc03g115550.3	Solyc05g012800.1	Solyc01g013885.1	Solyc10g047320.2	Solyc05g008580.3
				Solyc04g079860.1		Solyc09g061320.3	Solyc12g088760.1	Solyc11g007660.1		Solyc01g008770.3	Solyc03g123680.1	Solyc09g011990.1	Solyc07g048060.2	Solyc12g089180.2
				Solyc10g081900.2		3950482	Solyc09g082450.1	Solyc06g060680.2		Solyc05g007270.3	Solyc05g015880.3	Solyc04g026235.1	Solyc02g092790.3	Solyc01g108670.3
				Solyc03g116490.1		Solyc10g011910.3	Solyc12g095750.2	Solyc03g083010.3		Solyc06g005500.3	Solyc02g068075.1	Solyc02g082170.2	Solyc02g082830.2	Solyc01g106540.3
				Solyc01g099340.3		Solyc07g062490.1	Solyc03g031940.3	Solyc01g105290.3		Solyc02g088220.3	Solyc05g005200.3	Solyc04g076970.3	Solyc01g107050.3	Solyc08g067370.1
				Solyc09g061320.3		Solyc02g088070.3	Solyc08g078030.3	Solyc07g032230.3		Solyc02g061760.3	Solyc04g078710.2	Solyc11g020550.1	Solyc10g080180.2	Solyc09g072670.3
				Solyc05g050240.3		Solyc02g020890.3	Solyc05g006980.3	Solyc03g025710.3		Solyc06g050250.1	Solyc02g087610.1	Solyc08g008080.1	Solyc09g089780.3	Solyc05g013480.3
				Solyc12g014530.2		Solyc04g074680.1	Solyc05g008120.3	Solyc06g076020.3		Solyc01g088100.3	Solyc07g065730.1	Solyc01g106700.3	Solyc02g093430.3	Solyc07g042190.3
				Solyc06g076130.3		Solyc01g007020.3	Solyc06g072410.2	Solyc03g031750.2		Solyc06g007590.3	Solyc02g093450.3	Solyc05g009545.1	Solyc04g055090.1	Solyc05g012740.2
				Solyc01g080500.2		Solyc06g073245.1	Solyc11g006300.2	Solyc09g091460.3		Solyc10g077040.2	Solyc02g068310.3	Solyc07g065910.1	Solyc10g045420.2	Solyc09g007390.3
				Solyc09g064510.3		Solyc02g079220.3	Solyc05g043330.3	Solyc05g053500.3		Solyc02g069780.3	Solyc10g085960.1	Solyc07g055170.1	Solyc02g080040.3	Solyc02g087620.3
				Solyc06g076280.2		3950444	Solyc11g072720.2	Solyc08g082590.3		Solyc04g083010.3	Solyc03g031880.3	Solyc11g068770.1	Solyc04g076780.3	Solyc07g064620.2
				Solyc10g080230.2		Solyc03g124110.2	Solyc02g065430.1	Solyc03g034410.1		Solyc01g110060.3	Solyc05g008320.1	Solyc02g083527.1	Solyc08g080000.3	Solyc03g005680.3
				Solyc05g014320.3		Solyc01g095270.3	Solyc03g026010.2	Solyc02g084980.3		Solyc02g085390.3	Solyc03g042560.2	Solyc04g074820.2	Solyc10g080230.2	Solyc11g010450.2
				Solyc02g078030.2		Solyc06g005170.3	Solyc04g026110.3	Solyc01g098910.3		Solyc03g025970.3	Solyc03g117800.3	Solyc06g051250.1	Solyc03g097990.3	Solyc02g087290.3
				Solyc06g005500.3		3950478	Solyc02g082770.3	Solyc06g035490.3		Solyc01g087730.3	Solyc04g049340.3	Solyc02g079160.2	Solyc02g069770.3	Solyc08g066050.3
				Solyc01g086960.3		3950464	Solyc10g081570.2	Solyc02g079010.3		Solyc10g080500.2	Solyc02g090920.2	Solyc12g038420.2	Solyc07g062130.3	Solyc02g081660.3
				Solyc02g071990.3		Solyc01g007030.3	Solyc09g066150.1	Solyc12g097000.2		Solyc03g005050.3	Solyc12g006410.2	Solyc05g055640.3	Solyc10g085430.2	Solyc01g087890.3
				Solyc09g056450.3		3950388	Solyc01g010190.2	Solyc09g013150.3		Solyc08g076220.3	Solyc01g097370.1	Solyc07g055100.3	Solyc07g006220.2	Solyc04g082330.3
				Solyc06g063190.3		Solyc08g083040.3	Solyc06g048637.1	Solyc06g082535.1		Solyc02g068070.3	Solyc04g008570.3	Solyc05g032710.3	Solyc01g103660.3	Solyc10g018520.1
				Solyc11g012510.2		3950447	Solyc07g055100.3	Solyc07g053550.2		Solyc01g058320.3	Solyc06g053840.3	Solyc07g055670.1	Solyc09g015660.3	Solyc08g067770.3
				Solyc04g064550.1		Solyc10g009110.1	Solyc06g010260.3	Solyc05g012230.3		Solyc01g087450.3	Solyc02g069620.3	Solyc02g005280.1	Solyc02g036480.1	Solyc12g098630.2
				Solyc07g053910.3		Solyc08g007820.1	Solyc03g006550.3	Solyc07g054770.1		Solyc08g081760.2	Solyc03g118850.3	Solyc05g055270.1	Solyc01g095460.3	Solyc12g010680.2
				Solyc04g081730.3		Solyc03g093535.1	Solyc05g007900.2	Solyc05g052950.3		Solyc03g006220.3	Solyc06g074640.2	Solyc01g009330.1	Solyc01g104070.3	Solyc06g034230.2
				Solyc06g049060.3		Solyc11g071740.2	Solyc08g005960.2	Solyc05g047680.3		Solyc03g025170.1	Solyc08g007150.1	Solyc10g076730.1	Solyc11g072570.2	Solyc10g011810.3
				Solyc02g089615.1		3950451	Solyc02g082970.1	Solyc08g076930.1		Solyc11g071510.2	Solyc02g091870.3	Solyc05g052880.3	Solyc09g011740.3	Solyc01g068280.3
				Solyc10g075040.2		3950439	Solyc11g066830.2	Solyc01g095460.3		Solyc05g009070.3	Solyc01g016400.1	Solyc03g063550.1	Solyc07g007170.3	Solyc12g014230.2
				Solyc08g082090.1		Solyc08g081540.3	Solyc01g108580.3	Solyc02g092450.3		Solyc05g052470.3	Solyc01g049685.1	Solyc12g008660.1	Solyc06g060700.1	Solyc09g092070.3
				Solyc06g035690.3		Solyc04g015360.3	Solyc09g064520.3	Solyc03g113970.3		Solyc04g011460.2	Solyc01g009260.1	Solyc03g007380.2	Solyc01g106290.3	Solyc04g008240.3
				Solyc04g016230.3		Solyc12g088400.1	Solyc04g081480.2	Solyc01g107300.3		Solyc10g006540.3	Solyc02g085020.3	Solyc11g066930.1	Solyc05g055870.3	Solyc04g081490.3
				Solyc08g079590.2		Solyc03g123380.1	Solyc11g013890.1	Solyc06g076280.2		Solyc02g062740.3	Solyc07g018310.3	Solyc10g008610.1	Solyc12g088940.2	Solyc01g065580.3
				Solyc06g051030.3		3950453	Solyc08g075520.3	Solyc03g114710.3		Solyc11g069330.1	Solyc02g076970.2	Solyc09g082080.1	Solyc11g071750.2	Solyc08g077290.1
				Solyc07g054170.3		Solyc10g086280.2	Solyc07g052590.1	Solyc01g096630.3		Solyc06g053310.3	Solyc07g065900.3	Solyc02g005140.3	Solyc09g010430.1	Solyc07g054200.3
				Solyc03g025720.3		Solyc10g079630.1	Solyc03g119180.1	Solyc09g015770.3		Solyc05g012560.2	Solyc08g008240.3	Solyc09g008550.3	Solyc03g093280.2	Solyc03g112950.3
				Solyc02g076680.3		Solyc06g075780.2	Solyc01g088630.2	Solyc08g066320.3		Solyc06g050230.3	Solyc01g104750.3	Solyc11g072850.2	Solyc12g010420.1	Solyc01g005020.3
				Solyc06g075190.1		Solyc10g081980.2	Solyc02g079490.3	Solyc05g054170.3		Solyc05g047460.3	Solyc01g100790.1	Solyc02g089650.3	Solyc08g080660.1	Solyc08g078440.3
				Solyc02g083250.3		Solyc09g064610.3	Solyc03g112010.3	Solyc09g011080.3		Solyc09g010280.3	Solyc05g055860.3	Solyc09g031523.1	Solyc03g112530.3	Solyc02g082020.3
				Solyc07g032385.1		Solyc06g073830.1	Solyc08g006080.1	Solyc02g081500.3		Solyc10g038190.2	Solyc07g065985.1	Solyc01g100220.3	Solyc11g071740.2	Solyc10g085070.2
				Solyc07g056340.3		Solyc09g090130.3	Solyc11g072500.2	Solyc04g078550.3		Solyc01g111730.3	Solyc01g066700.3	Solyc07g049610.1	Solyc02g062100.3	Solyc03g118040.3
				Solyc10g005080.3		Solyc09g098320.1	Solyc07g042500.3	Solyc03g120020.3		Solyc02g087850.1	Solyc03g093535.1	Solyc02g066970.1	Solyc12g099370.2	Solyc01g087490.3
				Solyc12g044610.2		Solyc01g087590.3	Solyc11g006720.2	Solyc03g115610.3		Solyc07g021620.1	Solyc11g072900.1	Solyc02g062050.2	Solyc10g008150.1	Solyc03g123670.3
				Solyc08g083040.3		Solyc03g121340.1	Solyc01g098020.2	Solyc01g079950.3		Solyc01g107590.3	Solyc06g082230.3	Solyc04g009780.1	Solyc09g082270.3	Solyc10g005660.3
				Solyc09g010210.3		3950472	Solyc01g088660.3	Solyc11g012360.2		Solyc04g063240.3	Solyc08g014430.3	Solyc06g066420.3	Solyc05g055080.1	Solyc07g042313.1
				Solyc04g077780.3		Solyc02g078480.3	Solyc02g093340.3	Solyc01g087020.2		Solyc04g081070.3	Solyc06g035620.3	Solyc04g008940.3	Solyc09g005860.3	Solyc03g113190.1
				Solyc10g086780.2		Solyc06g083370.3	Solyc11g013010.2	Solyc03g121400.1		Solyc12g010320.2	Solyc10g078270.2	Solyc03g078620.1	Solyc08g079090.3	Solyc01g006700.3
				Solyc01g100110.3		Solyc03g093140.3	Solyc11g006700.1	Solyc06g048935.1		Solyc07g066610.3	Solyc07g052930.3	Solyc02g084117.1	Solyc03g118130.3	Solyc03g063340.3
				Solyc03g115940.3		Solyc01g107170.2	Solyc07g049610.1	Solyc03g113070.3		Solyc11g065545.1	Solyc04g071290.3	Solyc09g011330.2	Solyc04g040090.3	Solyc08g080200.3
				Solyc07g052980.3		Solyc01g007010.2	Solyc01g081560.2	Solyc05g051400.3		Solyc12g007010.2	Solyc03g113210.3	Solyc02g088040.1	Solyc08g076440.3	Solyc04g009940.3
				Solyc11g010270.2		Solyc03g006250.2	Solyc02g065560.1	Solyc02g090110.3		Solyc03g034440.2	Solyc06g073940.3	Solyc10g079690.2	Solyc10g011910.3	Solyc03g096890.2
				Solyc03g083770.1		Solyc12g005660.2	Solyc02g071300.1	Solyc05g005070.2		Solyc08g005665.1	Solyc04g064730.2	Solyc01g090810.4	Solyc02g083380.3	Solyc03g115980.1
				Solyc01g006020.3		3950480	Solyc04g008570.3	Solyc08g005050.3		Solyc04g072050.3	Solyc10g011920.2	Solyc07g054760.1	Solyc09g007900.3	Solyc08g042030.2
				Solyc02g082140.3		Solyc06g063070.3	Solyc03g080100.3	Solyc12g094580.2		Solyc10g080770.2	Solyc06g053960.3	Solyc05g052590.1	Solyc03g005200.3	Solyc06g064980.3
				Solyc06g006080.3		3950488	Solyc03g119610.1	Solyc03g118200.3		Solyc08g067250.3	Solyc02g084120.2	Solyc12g049613.1	Solyc10g012080.3	Solyc10g007650.3
				Solyc02g085870.3		Solyc04g005480.1	Solyc10g007520.2	Solyc10g079130.2		Solyc01g096500.3	Solyc02g065570.1	Solyc03g113890.1	Solyc12g008490.2	Solyc03g007130.3
				Solyc00g227860.1		3950400	Solyc03g006400.3	Solyc02g093430.3		Solyc08g080940.3	Solyc02g085090.1	Solyc10g083230.1	Solyc02g062910.2	Solyc06g053610.3
				Solyc09g007080.3		Solyc03g081330.1	Solyc11g066460.1	Solyc02g092750.3		Solyc09g010870.3	Solyc10g006960.2	Solyc00g005000.3	Solyc02g062550.3	Solyc07g019440.3
				Solyc05g008860.3		3950498	Solyc03g043770.3	Solyc07g019460.3		Solyc04g064810.3	Solyc02g063260.3	Solyc01g100100.3	Solyc06g066600.3	Solyc06g073240.3
				Solyc02g070580.1		Solyc05g009310.3	Solyc05g053000.1	Solyc07g042400.2		Solyc02g094120.3	Solyc04g017640.1	Solyc09g015457.1	Solyc03g116030.3	Solyc05g012920.2
				Solyc06g076770.3		Solyc06g076250.3	Solyc11g068890.1	Solyc02g090750.3		Solyc01g080240.3	Solyc04g011680.2	Solyc11g012520.1	Solyc05g006780.3	Solyc09g010630.3
				Solyc05g007480.1		Solyc01g109655.1	Solyc09g074300.1	Solyc05g006780.3		Solyc10g076870.2	Solyc11g005310.1	Solyc07g042230.1	Solyc00g095860.1	Solyc11g066280.2
				Solyc09g074240.1		Solyc07g007140.3	Solyc11g006470.2	Solyc04g074490.3		Solyc03g114730.3	Solyc01g081140.1	Solyc05g016310.1	Solyc02g091750.3	Solyc04g076480.3
				Solyc06g066530.1		3950424	Solyc09g008320.3	Solyc02g088910.3		Solyc08g076770.3	Solyc04g082190.1	Solyc07g007860.1	Solyc06g065340.1	Solyc03g117010.3
				Solyc02g077430.3		3950381	Solyc04g005800.3	Solyc01g008220.3		Solyc05g014310.3	Solyc01g107830.3	Solyc01g098020.2	Solyc02g071780.3	Solyc08g079470.3
				Solyc06g069385.1		Solyc06g068640.2	Solyc07g054850.3	Solyc02g087950.3		Solyc03g025410.3	Solyc03g096965.1	Solyc04g007240.1	Solyc01g109250.2	Solyc08g068960.3
				Solyc03g006980.3		Solyc02g076690.3	Solyc03g032210.3	Solyc05g050240.3		Solyc01g079240.3	Solyc11g017230.2	Solyc12g010670.1	Solyc08g078850.3	Solyc02g082270.3
				Solyc10g079350.2		Solyc03g113720.3	Solyc09g018490.3	Solyc01g099510.2		Solyc05g018510.3	Solyc04g077775.1	Solyc06g074995.1	Solyc10g085350.2	Solyc07g063590.3
				Solyc05g013570.3		Solyc10g085430.2	Solyc06g059740.3	Solyc03g113520.3		Solyc06g062440.3	Solyc04g077740.1	Solyc01g005010.3	Solyc08g067000.3	Solyc07g019460.3
				Solyc11g006040.2		3950494	Solyc12g008830.2	Solyc09g082820.3		Solyc01g110660.3	Solyc02g067050.3	Solyc08g044270.3	Solyc03g115690.1	Solyc01g103410.3
				Solyc02g085340.1		Solyc06g074530.1	Solyc03g082540.3	Solyc03g117280.3		Solyc08g080900.3	Solyc12g006050.2	Solyc08g082370.1	Solyc02g005180.3	Solyc06g074400.3
				Solyc03g117550.1		16976775	Solyc09g007430.1	Solyc02g090740.3		Solyc11g069160.2	Solyc08g007650.1	Solyc01g109810.2	Solyc12g099120.2	Solyc08g062760.1
				Solyc01g088050.3		Solyc07g005440.1	Solyc02g067310.3	Solyc09g011490.3		Solyc01g098570.2	Solyc12g099180.2	Solyc01g080340.3	Solyc03g115060.3	Solyc04g076810.3
				Solyc11g006180.2		Solyc02g090390.3	Solyc06g073170.1	Solyc06g073640.3		Solyc06g075160.3	Solyc12g008690.2	Solyc04g079110.1	Solyc04g014510.3	Solyc10g050890.2
				Solyc02g076690.3		Solyc08g068610.3	Solyc03g083070.2	Solyc02g063350.1		Solyc06g065470.3	Solyc09g009760.1	Solyc04g007480.1	Solyc12g096710.2	Solyc07g056400.1
				Solyc03g121890.1		Solyc08g063045.1	Solyc02g079920.3	Solyc11g044260.2		Solyc06g071500.3	Solyc03g116390.3	Solyc03g118630.3	Solyc03g007040.3	Solyc06g083660.3
				Solyc11g071460.2		Solyc07g064620.2	Solyc02g062050.2	Solyc08g062360.3		Solyc07g054210.3	Solyc10g080060.1	Solyc06g006090.1	Solyc02g032850.3	Solyc03g097310.3
				Solyc05g006980.3		Solyc05g041910.3	Solyc01g109880.3	Solyc08g082610.3		Solyc03g051790.3		Solyc06g076550.3	Solyc06g065850.2	Solyc12g019470.2
				Solyc10g008220.3		Solyc08g063040.3	Solyc08g077730.3	Solyc04g005050.1		Solyc09g075030.3		Solyc09g066150.1	Solyc00g227860.1	Solyc03g096960.3
				Solyc04g079640.3		Solyc10g085310.1	Solyc06g006090.1	Solyc05g051530.3		Solyc07g049290.3		Solyc08g080540.3	Solyc08g080640.2	Solyc06g073490.1
				Solyc02g088740.1		3950455	Solyc12g014120.2	Solyc03g116340.3		Solyc10g008630.3		Solyc03g044830.3	Solyc02g068460.1	Solyc06g073540.3
				Solyc06g060520.1		Solyc06g076050.3	Solyc06g048900.1	Solyc02g086530.3		Solyc08g076210.3		Solyc07g052950.3	Solyc09g010640.2	Solyc01g091480.3
				Solyc10g006360.2		Solyc03g118620.3	Solyc08g082680.3	Solyc09g091030.3		Solyc09g090160.3		Solyc03g006620.3	Solyc01g111500.3	Solyc01g099600.3
				Solyc02g091660.3		Solyc06g063320.3	Solyc09g007500.3	Solyc08g066440.3		Solyc02g086660.3		Solyc04g014470.3	Solyc02g090180.3	Solyc01g010820.3
				Solyc08g081960.2		3950483	Solyc10g084560.2	Solyc07g062080.3		Solyc03g116750.3		Solyc06g060470.1	Solyc04g050170.3	Solyc08g036615.1
				Solyc06g005230.2		Solyc08g076390.3	Solyc09g014160.2	Solyc03g116710.3		Solyc07g042313.1		Solyc08g066310.2	Solyc01g005160.3	Solyc02g094260.1
				Solyc02g087190.1		3950433	Solyc05g007830.3	Solyc12g006420.2		Solyc06g076100.3		Solyc00g042840.1	Solyc01g096800.3	Solyc07g005530.3
				Solyc09g097870.3		Solyc02g068680.1	Solyc07g049560.3	Solyc03g096760.1		Solyc07g062920.3		Solyc10g081550.2	Solyc07g054830.3	Solyc11g066320.2
				Solyc02g077110.3		Solyc06g062920.3	Solyc03g098490.1	Solyc07g032385.1		Solyc12g005630.2		Solyc12g056625.1	Solyc01g095720.3	Solyc11g011370.2
				Solyc02g087030.1		3950428	Solyc01g080340.3	Solyc02g089115.1		Solyc10g047140.2		Solyc11g020230.1	Solyc01g098910.3	Solyc12g094590.2
				Solyc03g007770.3		Solyc02g063540.2	Solyc07g014680.3	Solyc02g087480.3		Solyc01g090180.3		Solyc09g008510.1	Solyc04g081630.2	Solyc01g087720.3
				Solyc04g078520.3		3950411	Solyc11g071370.1	Solyc02g091670.1		Solyc11g066150.2		Solyc00g272810.1	Solyc06g036310.3	Solyc08g008160.3
				Solyc11g065220.2		Solyc09g011690.3	Solyc12g094640.2	Solyc12g045030.2		Solyc12g098740.2		Solyc04g081380.1	Solyc11g071760.3	Solyc05g015950.3
				Solyc02g087610.1		3950460	Solyc11g005300.2	Solyc06g069130.3		Solyc02g083290.3		Solyc02g076850.2	Solyc01g058720.3	Solyc12g056995.1
				Solyc04g008870.3		Solyc12g036650.2	Solyc07g052950.3	Solyc12g056550.1		Solyc01g104040.3		Solyc06g010050.1	Solyc02g032860.3	Solyc03g083910.4
				Solyc01g086640.2		Solyc01g095150.3	Solyc12g008500.2	Solyc05g025890.2		Solyc03g123520.3		Solyc07g021340.3	Solyc03g006920.2	Solyc04g008760.2
				Solyc03g032010.3		Solyc10g045420.2	Solyc04g007580.1	Solyc04g082530.3		Solyc06g072710.3		Solyc01g106520.1	Solyc03g115860.3	Solyc06g071620.3
				Solyc04g078740.2		Solyc01g100240.3	Solyc11g013500.1	Solyc02g062340.3		Solyc07g025210.2		Solyc03g079980.2	Solyc11g071850.1	Solyc07g054300.3
				Solyc01g100230.3		Solyc01g068560.3	Solyc03g006600.1	Solyc05g009230.2		Solyc06g072580.3		Solyc10g080960.1	Solyc03g116380.3	Solyc05g012780.3
				Solyc01g005530.3		16976780	Solyc04g081530.1	Solyc01g086850.3		Solyc04g054490.3		Solyc12g042560.2	Solyc03g116260.3	Solyc10g024470.2
				Solyc08g023270.3		Solyc05g005150.1	Solyc12g099620.1	Solyc11g044250.2		Solyc09g082200.2		Solyc02g086260.1	Solyc05g054050.3	Solyc04g080000.1
				Solyc06g074000.1		3950446	Solyc02g072080.1	Solyc05g054830.3		Solyc01g009820.3		Solyc10g050880.1	Solyc05g024410.3	Solyc01g098080.3
				Solyc11g069960.2		Solyc01g010430.3	Solyc07g025490.2	Solyc06g053630.3		Solyc02g036380.3		Solyc10g081790.1	Solyc10g006540.3	Solyc08g013750.3
				Solyc08g006580.3		Solyc11g008200.1	Solyc02g089690.3	Solyc03g063600.4		Solyc08g007270.3		Solyc10g080600.2	Solyc02g081550.3	Solyc01g079370.3
				Solyc07g062580.3		Solyc03g118970.3	Solyc08g080150.1	Solyc10g079420.1		Solyc12g021365.1		Solyc03g093220.3	Solyc06g075130.3	Solyc02g071220.3
				Solyc09g007810.3		Solyc05g015840.3	Solyc01g006850.1	Solyc03g006130.3		Solyc03g114180.3		Solyc08g080860.3	Solyc03g113130.3	Solyc03g120580.3
				Solyc11g072910.1		Solyc02g091730.2	Solyc02g090680.3	Solyc01g098690.2		Solyc03g083560.1		Solyc01g065680.2	Solyc12g096860.2	Solyc06g009520.3
				Solyc08g066790.3		Solyc04g050620.3	Solyc08g067970.3	Solyc05g014760.3		Solyc07g018090.3		Solyc07g026630.1	Solyc07g022910.3	Solyc02g084630.3
				Solyc06g071820.3		3950414	Solyc01g097340.3	Solyc10g086700.2		Solyc11g066390.2		Solyc10g085210.2	Solyc07g054460.3	Solyc09g011070.1
				Solyc04g077690.2		Solyc06g035700.1	Solyc04g005530.2	Solyc08g068350.3		Solyc10g008520.3		Solyc11g071370.1	Solyc01g107060.2	Solyc07g019530.3
				Solyc01g008910.2		3950462	Solyc12g014230.2	Solyc04g079120.3		Solyc11g040150.2		Solyc06g054313.1	Solyc09g075120.3	Solyc03g007990.2
				Solyc07g006680.1		3950405	Solyc03g097340.1	Solyc06g068650.3		Solyc01g102700.3		Solyc03g034130.3	Solyc02g083400.3	Solyc11g006180.2
				Solyc01g103190.3		Solyc08g005680.3	Solyc08g074887.1	Solyc06g050810.3		Solyc03g121730.3		Solyc02g086010.2	Solyc10g047170.2	Solyc01g080240.3
				Solyc04g077140.3		Solyc03g042560.2	Solyc01g016455.1	Solyc02g077000.3		Solyc05g009360.3		Solyc11g032190.1	Solyc01g111230.3	Solyc05g007930.3
				Solyc05g054680.1		3950416	Solyc02g088790.3	Solyc04g017720.3		Solyc06g073540.3		Solyc03g059270.3	Solyc00g110870.3	Solyc09g055230.3
				Solyc06g065900.3		3950380	Solyc01g057430.3	Solyc06g082530.2		Solyc01g108400.3		Solyc08g082355.1	Solyc11g010670.1	Solyc01g103230.3
				Solyc04g074165.1		Solyc03g036470.2	Solyc11g066360.2	Solyc07g061990.3		Solyc01g111990.3		Solyc08g081230.1	Solyc09g008010.3	Solyc03g119170.3
				Solyc04g079690.3		Solyc04g008100.2	Solyc11g017050.1	Solyc12g010540.1		Solyc05g007190.4		Solyc06g024200.1	Solyc04g064550.1	Solyc04g009740.3
				Solyc08g078670.2		Solyc03g083480.3	Solyc12g011140.2	Solyc10g081900.2		Solyc06g005710.3		Solyc02g085910.3	Solyc03g093130.3	Solyc02g032030.1
				Solyc04g078900.3		Solyc02g091750.3	Solyc09g059570.3	Solyc10g052880.1		Solyc02g087130.3		Solyc05g056430.2	Solyc08g062690.2	Solyc12g096450.2
				Solyc09g009590.1		Solyc10g007280.3	Solyc02g079380.2	Solyc07g056240.3		Solyc01g006825.1		Solyc02g070410.2	Solyc08g077080.1	Solyc09g014980.3
				Solyc12g098570.2		Solyc04g050010.2	Solyc12g088020.1	Solyc04g076990.3		Solyc02g083540.3		Solyc07g053930.1	Solyc08g066840.3	Solyc01g110450.3
				Solyc08g077210.3		Solyc08g016720.1	Solyc07g005370.3	Solyc03g033540.3		Solyc12g042380.2		Solyc05g050790.2	Solyc04g011440.4	Solyc12g088530.2
				Solyc04g074410.2		Solyc09g007840.3	Solyc02g089700.3	Solyc04g079400.3		Solyc01g091630.3		Solyc01g057430.3	Solyc09g065780.3	Solyc02g032920.3
				Solyc06g050840.3		Solyc02g077780.3	Solyc06g082180.2	Solyc02g086850.2		Solyc12g099080.2		Solyc06g072410.2	Solyc12g056560.2	Solyc01g087820.2
				Solyc03g114320.3		Solyc08g081555.1	Solyc01g097670.3	Solyc12g088230.2		Solyc04g009370.3		Solyc03g078370.1	Solyc05g009070.3	Solyc02g070440.3
				Solyc05g010340.3		Solyc12g009240.1	Solyc06g008810.3	Solyc02g079040.3		Solyc01g098780.3		Solyc03g031450.3	Solyc08g080060.3	Solyc08g061220.3
				Solyc06g007370.1		Solyc08g068710.1	Solyc12g088930.1	Solyc02g077050.3		Solyc04g076920.3		Solyc10g019050.2	Solyc01g079160.3	Solyc02g086270.3
				Solyc08g077480.3		Solyc06g008580.3	Solyc12g057075.1	Solyc03g098320.3		Solyc05g008430.3		Solyc01g080870.3	Solyc02g078860.3	Solyc02g085315.1
				Solyc03g112120.2		3950401	Solyc11g065830.2	Solyc11g071780.1		Solyc09g018170.3		Solyc02g092783.1	Solyc09g011140.3	Solyc06g068540.3
				Solyc03g120170.1		Solyc01g020285.1	Solyc08g044280.1	Solyc09g010850.3		Solyc01g097860.3		Solyc02g092527.1	Solyc08g067340.3	Solyc04g064880.3
				Solyc01g107670.2		Solyc04g053010.1	Solyc12g014030.1	Solyc02g082270.3		Solyc04g009020.3		Solyc11g011440.1	Solyc09g011520.3	Solyc04g079430.3
				Solyc03g005330.1		3950407	Solyc06g076770.3	Solyc02g089120.3		Solyc07g025200.1		Solyc07g018035.1	Solyc03g046470.3	Solyc02g082690.3
				Solyc09g059990.1		Solyc01g007040.3	Solyc05g055740.3	Solyc11g068440.2		Solyc06g084530.3		Solyc05g015850.3	Solyc11g072740.1	Solyc01g095680.2
				Solyc10g086530.1		Solyc03g083470.3	Solyc01g094750.3	Solyc02g069910.2		Solyc07g052240.3		Solyc05g009340.1	Solyc12g056550.1	Solyc12g042930.2
				Solyc05g005810.3		Solyc05g024010.3	Solyc07g054760.1	Solyc07g064720.3		Solyc06g069760.3		Solyc09g018200.1	Solyc10g055760.2	Solyc04g082900.3
				Solyc05g050830.2		Solyc08g063090.2	Solyc07g045450.1	Solyc01g102490.3		Solyc03g097070.3		Solyc08g078420.1	Solyc07g053230.3	Solyc04g076100.3
				Solyc02g063420.3		Solyc01g111610.3	Solyc09g005080.1	Solyc09g090570.2		Solyc02g078550.3		Solyc08g022020.1	Solyc10g005060.3	Solyc02g080530.3
				Solyc06g007620.3		Solyc01g079200.3	Solyc02g071285.1	Solyc02g079590.3		Solyc06g076400.3		Solyc03g032210.3	Solyc08g062330.3	Solyc12g015910.1
				Solyc09g014940.2		Solyc08g078950.3	Solyc06g009620.1	Solyc02g089720.2		Solyc10g076990.2		Solyc06g068330.1	Solyc02g063330.3	Solyc03g019790.3
				Solyc11g019910.1		16976784	Solyc11g065950.2	34678304		Solyc01g091230.3		Solyc07g064660.1	Solyc02g079510.3	Solyc04g071660.3
				Solyc03g111620.1		Solyc01g007000.3	Solyc06g073990.2	Solyc02g078400.3		Solyc02g067030.3		Solyc03g032230.1	Solyc09g091950.1	Solyc07g042847.1
				Solyc08g063090.2		3950384	Solyc01g095600.3	Solyc04g081730.3		Solyc04g008280.2		Solyc02g065050.1	Solyc09g007890.1	Solyc02g092580.3
				Solyc07g062740.3		Solyc00g095465.1	Solyc05g056470.1	Solyc12g094690.1		Solyc01g106880.3		Solyc09g011060.2	Solyc10g076220.2	Solyc04g076820.1
				Solyc06g066770.1		Solyc05g016060.3	Solyc01g088245.1	Solyc04g074270.3		Solyc02g066920.3		Solyc03g112240.1	Solyc06g074030.1	Solyc06g009650.3
				Solyc10g005210.3		Solyc07g055630.3	Solyc11g008910.2	Solyc09g011740.3		Solyc08g005000.3		Solyc11g013895.1	Solyc05g055970.3	Solyc01g006880.3
				Solyc09g092520.3		Solyc02g094010.2	Solyc03g034206.1	Solyc07g065900.3		Solyc04g074480.3		Solyc11g006670.1	Solyc06g074630.3	Solyc03g115990.2
				Solyc04g064940.3		Solyc07g053230.3	Solyc09g014250.3	Solyc01g096200.3		Solyc04g077920.3		Solyc06g007420.1	Solyc01g094920.3	Solyc11g043130.2
				Solyc02g014860.3		Solyc02g086300.3	Solyc04g053145.1	Solyc05g050800.3		Solyc07g056340.3		Solyc04g018140.1	Solyc05g047680.3	Solyc12g006480.2
				Solyc04g074920.2		Solyc12g008960.2	Solyc10g051220.2	Solyc09g083090.3		Solyc06g009520.3		Solyc10g017510.3	Solyc10g086370.1	Solyc12g055855.1
				Solyc12g056040.1		Solyc09g082870.2	Solyc02g079640.3	Solyc03g116030.3		Solyc09g061250.3		Solyc09g065000.3	Solyc06g071280.3	Solyc01g079980.3
				Solyc00g272810.1		3950487	Solyc11g030475.1	Solyc10g079755.1		Solyc03g113620.3		Solyc02g063360.3	Solyc03g006080.3	Solyc03g007980.1
				Solyc03g112580.3		Solyc03g117070.1	Solyc11g072120.2	Solyc02g082550.3		Solyc05g008610.3		Solyc08g081440.2	Solyc12g014530.2	Solyc10g080970.2
				Solyc01g079580.3		Solyc03g123620.4	Solyc08g079040.1	Solyc01g099520.3		Solyc03g114340.3		Solyc03g112040.1	Solyc11g067320.1	Solyc01g094540.3
				Solyc06g009670.3		3950434	Solyc11g068765.1	Solyc05g052750.3		Solyc09g072860.2		Solyc06g060530.1	Solyc10g081900.2	Solyc12g019290.1
				Solyc04g081020.3		Solyc10g080010.2	Solyc08g080080.3	Solyc03g119340.3		Solyc08g080830.3		Solyc03g120690.3	Solyc02g070040.1	Solyc03g025630.3
				Solyc07g054470.1		Solyc01g007025.1	Solyc01g007130.3	Solyc03g097370.3		Solyc01g009990.3		Solyc06g050870.3	Solyc02g085880.2	Solyc01g105010.3
				Solyc07g042490.1		Solyc06g076850.3	Solyc01g088500.3	Solyc09g089930.2		Solyc07g041870.3		Solyc07g042470.3	Solyc08g059710.3	Solyc11g039880.2
				Solyc01g089850.3		Solyc07g063940.2	Solyc08g061450.2	Solyc05g018180.3		Solyc11g010350.2		Solyc09g009230.2	Solyc07g042590.3	Solyc11g071730.2
				Solyc03g058160.3		3950394	Solyc04g007990.1	Solyc05g009120.3		Solyc01g098610.3		Solyc03g006670.3	Solyc03g058970.3	Solyc07g043130.3
				Solyc03g119390.3		Solyc05g056080.3	Solyc01g007870.3	Solyc06g083390.3		Solyc01g095420.3		Solyc10g055400.1	Solyc01g068560.3	Solyc07g053820.3
				Solyc05g014120.1		Solyc06g060110.3	Solyc12g007000.2	Solyc05g007000.3		Solyc04g081210.3		Solyc06g009010.1	Solyc02g089840.3	Solyc07g008860.3
				Solyc10g074540.1		Solyc00g095860.1	Solyc07g064320.2	Solyc02g085010.1		Solyc03g082920.3		Solyc11g069630.1	Solyc01g095990.3	Solyc03g083370.3
				Solyc04g078980.3		Solyc03g112860.3	Solyc11g010270.2	Solyc04g005670.2		Solyc03g112620.4		Solyc08g013740.3	Solyc05g016060.3	Solyc01g106420.3
				Solyc12g008600.2		Solyc04g074830.1	Solyc06g072360.3	Solyc11g045130.2		Solyc02g093360.3		Solyc06g068390.1	Solyc06g065470.3	Solyc11g007020.2
						Solyc03g123630.3	Solyc07g062890.3	Solyc08g081690.3		Solyc08g075450.3		Solyc04g025750.3	Solyc11g065620.2	Solyc03g114750.3
						Solyc01g108130.3	Solyc01g090340.2	Solyc02g069260.3		Solyc11g006000.2		Solyc09g072610.3	Solyc12g006760.1	Solyc11g071910.2
						Solyc01g100690.3	Solyc11g005140.1	Solyc02g078810.3		Solyc09g007200.3		Solyc10g075070.2	Solyc06g011370.3	Solyc10g006360.2
						Solyc09g075420.3	Solyc10g074470.2	Solyc06g066800.2		Solyc01g107890.3		Solyc08g007435.1	Solyc07g008590.1	Solyc03g123530.3
						3950398	Solyc08g062760.1	Solyc02g078530.3		Solyc02g084820.3		Solyc03g058990.2	Solyc10g011660.3	Solyc08g080470.3
						Solyc11g073080.2	Solyc01g111110.3	Solyc07g045160.3		Solyc03g121970.1		Solyc01g106510.2	Solyc10g012370.3	Solyc01g073750.3
						3950504	Solyc01g088050.3	Solyc08g080500.3		Solyc06g072790.3		Solyc03g013440.3	Solyc08g066440.3	Solyc05g054260.3
						Solyc05g025820.3	Solyc06g076960.2	Solyc04g053000.1		Solyc04g072235.1		Solyc09g042690.2	Solyc03g090990.1	Solyc07g064840.2
						Solyc09g014510.3	Solyc01g007110.3	Solyc01g088160.3		Solyc11g012790.2		Solyc07g042600.2	Solyc01g109320.3	Solyc01g107200.3
						Solyc10g084150.2	Solyc04g077100.3	Solyc03g123370.3		Solyc06g068720.3		Solyc12g099780.2	Solyc06g081980.1	Solyc11g068640.2
						Solyc10g079820.2	Solyc11g072620.1	Solyc03g117640.1		Solyc11g018580.2		Solyc03g044960.2	Solyc01g006910.3	Solyc01g106770.3
						Solyc02g083090.1	Solyc09g009590.1	Solyc03g082470.3		Solyc01g102340.3		Solyc12g062690.2	Solyc03g096550.3	Solyc01g099840.3
						Solyc09g005560.3	Solyc06g071160.3	Solyc07g042630.3		Solyc02g081170.3		Solyc03g006600.1	Solyc01g105680.3	Solyc10g007480.3
						Solyc11g018775.1	Solyc07g052250.3	Solyc01g094920.3		Solyc02g080070.3		Solyc12g044240.2	Solyc12g056410.2	Solyc07g043320.3
						Solyc07g041740.1	Solyc07g005750.3	Solyc10g083970.1		Solyc05g052620.3		Solyc01g066525.1	Solyc03g116840.2	Solyc04g074150.2
						Solyc06g075690.3	Solyc11g010720.1	Solyc06g082780.3		Solyc06g061070.3		Solyc02g085005.1	Solyc06g009380.3	Solyc01g067940.2
						3950431	Solyc06g076820.1	Solyc06g066650.3		Solyc05g054970.3		Solyc11g010370.1	Solyc02g071070.3	Solyc08g079790.1
						Solyc08g078670.2	Solyc03g098480.1	Solyc05g013380.3		Solyc03g007170.3		Solyc07g017590.1	Solyc06g009110.3	Solyc04g081920.3
						Solyc10g078440.1	Solyc07g052560.2	Solyc01g108620.3		Solyc03g005230.3		Solyc05g051200.1	Solyc02g080050.1	Solyc11g072720.2
						Solyc00g048510.3	Solyc08g067630.3	Solyc04g040160.3		Solyc02g077740.3		Solyc08g079040.1	Solyc11g066420.1	Solyc04g076310.3
						Solyc05g006430.2	Solyc02g086760.1	Solyc01g005220.3		Solyc03g117490.3		Solyc09g082170.3	Solyc02g090770.1	Solyc05g051230.3
						Solyc01g098580.3	Solyc03g026140.3	Solyc08g079090.3		Solyc01g094460.3		Solyc04g072590.2	Solyc06g009890.2	Solyc02g092660.3
						3950493	Solyc03g078650.3	Solyc02g093290.3		Solyc06g071920.3		Solyc08g014290.1	Solyc03g116340.3	Solyc10g074790.2
						Solyc06g075335.1	Solyc10g008620.3	Solyc11g005190.2		Solyc03g114360.3		Solyc03g043900.1	Solyc04g074440.1	Solyc04g077260.3
						Solyc02g067610.1	Solyc01g100340.3	Solyc06g072110.3		Solyc05g054480.3		Solyc08g079700.2	Solyc07g055990.3	Solyc11g007680.2
						Solyc08g080560.2	Solyc04g007170.3	Solyc03g034320.3		Solyc03g026260.3		Solyc12g099620.1	Solyc09g090610.3	Solyc02g068650.2
						Solyc05g005670.1	Solyc06g008180.2	Solyc02g089640.3		Solyc03g114450.3		Solyc09g059125.1	Solyc01g009780.3	Solyc09g014530.3
						Solyc08g078070.3	Solyc04g063380.3	Solyc12g087960.2		Solyc09g031580.3		Solyc07g053050.1	Solyc08g082090.1	Solyc10g006020.3
						Solyc12g099000.2	Solyc09g075470.2	Solyc02g083790.3		Solyc10g083640.2		Solyc06g083590.3	Solyc11g045130.2	Solyc01g081390.3
						3950420	Solyc12g099170.2	Solyc05g012900.3		Solyc06g071230.3		Solyc08g074990.2	Solyc07g063240.3	Solyc03g121080.3
						3950442	Solyc03g034300.1	Solyc07g008240.3		Solyc05g056130.3		Solyc07g042840.1	Solyc02g078900.3	Solyc08g077550.3
						Solyc02g092040.1	Solyc09g075940.3	Solyc10g086180.2		Solyc07g049580.3		Solyc00g311230.2	Solyc01g006090.3	Solyc12g099080.2
						Solyc05g052050.1	Solyc03g007990.2	Solyc02g078620.1		Solyc09g055350.3		Solyc01g087040.2	Solyc12g044950.2	Solyc01g091260.3
						Solyc08g080290.3	Solyc07g043330.2	Solyc06g082440.1		Solyc07g053730.3		Solyc12g057000.1	Solyc11g066270.2	Solyc02g089810.3
						Solyc03g031600.3	Solyc09g008030.1	Solyc12g005430.1		Solyc09g018790.3		Solyc04g072375.1	Solyc06g075690.3	Solyc02g038750.3
						Solyc03g117980.3	Solyc08g077290.1	Solyc00g085070.3		Solyc12g009600.2		Solyc11g068710.2	Solyc03g080075.1	Solyc07g007790.3
						Solyc06g049020.1	Solyc08g006690.1	Solyc03g117270.1		Solyc04g008860.3		Solyc01g014620.1	Solyc04g074450.1	Solyc06g072160.3
						Solyc03g005355.1	Solyc01g109810.2	Solyc04g082040.3		Solyc08g006460.3		Solyc02g079920.3	Solyc00g072400.3	Solyc02g072530.2
						Solyc07g063240.3	Solyc11g045530.2	Solyc06g073320.3		Solyc06g060120.3		Solyc08g083100.2	Solyc07g063200.2	Solyc02g082430.3
						Solyc01g079260.3	Solyc10g076290.2	Solyc03g115870.3		Solyc09g065900.3		Solyc10g078610.1	Solyc02g087480.3	Solyc04g010250.3
						Solyc11g027840.2	Solyc02g084285.1	Solyc04g082480.3		Solyc05g052930.3		Solyc03g111290.1	Solyc08g081555.1	Solyc06g068840.3
						Solyc11g071750.2	Solyc01g008160.3	Solyc06g071810.1		Solyc01g007070.3		Solyc05g010750.3	Solyc01g067125.1	Solyc01g098985.1
						Solyc03g116680.3	Solyc09g014740.3	Solyc03g118130.3		Solyc09g010920.1		Solyc10g054870.2	Solyc04g074420.1	Solyc07g021540.3
						Solyc06g063300.3	Solyc03g044620.3	Solyc04g076980.3		Solyc12g070270.2		Solyc04g008075.1	Solyc05g050280.3	Solyc10g084100.2
						Solyc06g061190.1	Solyc03g119110.3	Solyc02g087450.3		Solyc12g032955.1		Solyc12g099930.2	Solyc01g098100.2	Solyc02g093050.3
						Solyc09g098310.3	Solyc04g080000.1	Solyc07g044960.1		Solyc12g006180.2		Solyc00g136260.1	Solyc05g013370.1	Solyc05g010660.3
						Solyc08g074682.1	Solyc06g074900.2	Solyc04g007950.3		Solyc06g009640.2		Solyc03g071560.3	Solyc01g100530.3	Solyc02g086860.3
						Solyc02g077060.2	Solyc02g089160.3	Solyc12g095810.2		Solyc08g081240.3		Solyc04g009870.1	Solyc06g065560.2	Solyc12g094550.2
						Solyc10g051050.2	Solyc02g065420.3	Solyc07g005510.3		Solyc08g006160.3		Solyc08g082110.3	Solyc01g068000.3	Solyc02g080800.3
						Solyc03g007770.3	Solyc04g074165.1	Solyc03g114350.1		Solyc06g005160.3		Solyc03g119540.3	Solyc04g005670.2	Solyc06g036640.3
						Solyc10g085010.2	Solyc01g095180.2	Solyc07g006035.1		Solyc12g099320.2		Solyc11g010700.2	Solyc01g014840.3	Solyc05g055160.3
						Solyc11g011700.1	Solyc10g008450.1	Solyc03g007775.1		Solyc06g060610.2		Solyc03g033860.1	Solyc07g052990.1	Solyc10g079260.2
						Solyc02g070040.1	Solyc10g008570.3	Solyc03g110940.3		Solyc01g103950.3			Solyc06g071700.1	Solyc02g093510.3
						Solyc01g111350.3	Solyc07g007770.2	Solyc12g087790.1		Solyc12g008640.2			Solyc03g111100.1	Solyc06g076570.3
						Solyc06g068960.1	Solyc03g120500.3	Solyc08g067770.3		Solyc01g098640.3			Solyc06g073830.1	Solyc03g119420.3
						3950484	Solyc08g078280.1	Solyc07g042490.1		Solyc08g007950.3			Solyc05g053610.2	Solyc05g018210.3
						3950485	Solyc12g099350.1	Solyc06g068970.3		Solyc09g008310.3			Solyc08g007130.3	Solyc05g013380.3
						Solyc08g007805.1	Solyc05g005170.3	Solyc09g098130.2		Solyc05g053770.3			Solyc06g061230.3	Solyc09g091910.2
						Solyc01g099850.3	Solyc01g088440.2	Solyc06g051400.3		Solyc07g052350.3			Solyc02g085130.3	Solyc01g096450.3
						Solyc11g018777.1	Solyc10g008320.1	Solyc11g005720.1		Solyc07g007390.3			Solyc09g009530.3	Solyc01g068260.3
						3950479	Solyc08g077460.3	Solyc03g113950.3		Solyc02g079970.3			Solyc03g083960.3	Solyc10g011815.1
						Solyc11g073060.2	Solyc05g051510.3	Solyc01g097350.3		Solyc10g085680.2			Solyc06g071500.3	Solyc10g083830.2
						Solyc12g006570.2	Solyc04g082700.3	Solyc01g094550.3		Solyc01g091600.3			Solyc02g072000.3	Solyc11g005420.2
						3950390	Solyc09g010960.3	Solyc06g065820.3		Solyc12g094660.2			Solyc10g086100.2	Solyc02g082970.1
						Solyc03g083680.1	Solyc03g044747.1	Solyc03g112340.1		Solyc01g109790.3			Solyc02g071080.2	Solyc08g079260.3
						Solyc02g088690.3	Solyc03g032090.1	Solyc01g090800.3		Solyc03g098630.3			Solyc07g063940.2	Solyc03g032190.3
						3950386	Solyc06g053210.3	Solyc10g079200.2		Solyc04g009510.3			Solyc01g095220.2	Solyc02g093340.3
						Solyc02g069060.3	Solyc00g091170.3	Solyc04g064550.1		Solyc11g072590.2			Solyc02g088480.3	Solyc08g074897.1
						Solyc05g007870.2	Solyc03g097580.3	Solyc10g085830.2		Solyc03g121380.3			Solyc08g016150.1	Solyc11g062410.2
						Solyc08g075360.2	Solyc08g074897.1	Solyc03g082500.3		Solyc11g042640.2			Solyc03g020050.3	Solyc06g076820.1
						Solyc03g026000.3	Solyc11g006560.2	Solyc06g082590.1		Solyc04g057980.3			Solyc01g112060.3	Solyc05g056230.3
						Solyc01g088810.3	Solyc09g012000.1	Solyc05g008370.1		Solyc04g007500.1			Solyc10g007900.3	Solyc03g033825.1
						Solyc03g005800.3	Solyc11g071850.1	Solyc05g050380.3		Solyc11g008960.2			Solyc06g008870.2	Solyc01g096760.3
						Solyc10g083890.2	Solyc04g078110.1	Solyc02g071620.3		Solyc06g066600.3			Solyc06g009270.3	Solyc03g083280.3
						Solyc11g072550.2	Solyc05g056140.3	Solyc06g082420.3		Solyc06g073920.3			Solyc10g084000.2	Solyc03g059314.1
						Solyc04g079940.3	Solyc03g031830.1	Solyc09g091150.2		Solyc12g005760.2			Solyc05g055510.3	Solyc09g072860.2
						Solyc02g091250.1	Solyc02g091655.1	Solyc03g115950.3		Solyc03g114280.3			Solyc03g033540.3	Solyc06g082390.3
						Solyc12g009220.2	Solyc03g079865.1	Solyc03g122350.3		Solyc05g013320.1			Solyc03g007960.3	Solyc11g072280.2
						Solyc03g120470.3	Solyc06g054470.1	Solyc07g049180.3		Solyc07g007300.3			Solyc08g065610.3	Solyc08g013990.3
						3950402	Solyc04g007320.2	Solyc07g006220.2		Solyc02g090890.3			Solyc07g056550.3	Solyc01g111670.3
						Solyc06g059730.2	Solyc11g006070.2	Solyc02g063542.1		Solyc05g041200.3			Solyc11g005670.2	Solyc09g075030.3
						Solyc09g098070.3	Solyc09g089540.3	Solyc02g082100.3		Solyc01g091620.3			Solyc01g006170.3	Solyc01g057320.2
						Solyc06g054310.1	Solyc05g013580.3	Solyc09g083100.1		Solyc03g117360.3			Solyc01g073680.3	Solyc10g005100.3
						Solyc01g106270.1	Solyc11g066330.1	Solyc06g071540.3		Solyc06g082155.1			Solyc09g007920.3	Solyc02g030120.2
						Solyc02g062230.1	Solyc06g082880.2	Solyc06g009270.3		Solyc02g068820.2			Solyc08g076320.3	Solyc09g075445.1
						Solyc02g090540.3	Solyc07g065860.3	Solyc02g084900.2		Solyc06g048630.3			Solyc10g086690.2	Solyc05g046000.3
						Solyc06g035960.3	Solyc12g021160.1	Solyc08g079750.3		Solyc01g066340.3			Solyc03g080120.1	Solyc07g020960.3
						Solyc06g076580.1	Solyc08g079150.1	Solyc02g071990.3		Solyc11g006960.2			Solyc10g051390.2	Solyc05g054180.3
						Solyc02g093230.3	Solyc06g048850.3	Solyc04g055250.3		Solyc03g096880.3			Solyc01g005680.3	Solyc03g118340.3
						Solyc09g065140.1	Solyc08g082470.1	Solyc04g080740.1		Solyc05g018500.3			Solyc04g074950.3	Solyc06g071320.3
						Solyc01g108640.1	Solyc05g010790.2	Solyc11g010390.1		Solyc04g015450.3			Solyc12g005910.2	Solyc11g008150.2
						Solyc10g081170.2	Solyc09g008200.3	Solyc08g076860.3		Solyc12g005980.2			Solyc01g015080.3	Solyc04g015590.3
						Solyc08g062490.3	Solyc02g086440.3	Solyc07g065660.3		Solyc04g078970.2			Solyc03g115920.3	Solyc03g033450.3
						Solyc04g005040.1	Solyc01g066525.1	Solyc08g006990.2		Solyc01g099910.3			Solyc10g007930.3	Solyc12g099100.2
						Solyc08g036640.3	Solyc02g063380.1	Solyc06g073940.3		Solyc09g074670.3			Solyc02g076760.3	Solyc02g071450.3
						Solyc12g009180.2	Solyc10g078410.2	Solyc07g054830.3		Solyc07g006490.3			Solyc04g076080.3	Solyc03g032130.3
						Solyc07g008930.1	Solyc06g082160.3	Solyc09g082630.3		Solyc01g106800.3			Solyc07g040960.1	Solyc02g068000.2
						Solyc06g076570.3	Solyc02g068040.3	Solyc06g076130.3		Solyc05g024290.3			Solyc01g111400.3	Solyc08g008040.3
						3950459	Solyc01g108420.2	Solyc06g048930.3		Solyc12g098960.2			Solyc10g050060.2	Solyc09g008200.3
						Solyc03g005810.3	Solyc11g065250.1	Solyc07g051820.3		Solyc06g082080.3			Solyc01g096200.3	Solyc01g057520.3
						Solyc02g077370.1	Solyc11g005350.2	Solyc11g042630.2		Solyc08g081010.3			Solyc02g080560.1	Solyc05g055360.3
						Solyc03g121890.1	Solyc01g096970.3	Solyc12g013840.2		Solyc01g009780.3			Solyc05g008430.3	Solyc09g075720.3
						3950378	Solyc07g006030.3	Solyc05g006560.1		Solyc05g051030.3			Solyc01g111420.3	Solyc11g005460.2
						Solyc02g077470.3	Solyc03g115730.3	Solyc01g095990.3		Solyc03g096390.3			Solyc03g091010.1	Solyc08g063000.3
						Solyc12g007070.2	Solyc03g117520.2	Solyc09g091960.3		Solyc09g075710.1			Solyc01g065980.3	Solyc12g016210.2
						Solyc12g005450.1	Solyc06g007790.1	Solyc02g085130.3		Solyc04g007610.3			Solyc05g005260.2	Solyc01g007250.3
						Solyc02g036480.1	Solyc11g007250.2	Solyc07g053760.3		Solyc10g080680.2			Solyc12g088970.1	Solyc04g011500.3
						3950408	Solyc02g071110.3	Solyc03g117870.3		Solyc01g100650.3			Solyc01g081410.3	Solyc01g108890.3
						Solyc12g094510.2	Solyc03g112120.2	Solyc09g015830.2		Solyc03g111320.1			Solyc09g018280.1	Solyc01g006490.3
						3950392	Solyc03g083140.3	Solyc05g006645.1		Solyc01g080840.3			Solyc07g042593.1	Solyc03g082920.3
						Solyc01g008850.3	Solyc04g051390.2	Solyc11g073120.2		Solyc06g050350.3			Solyc10g084950.2	Solyc11g007580.2
						Solyc02g088670.1	Solyc11g012670.1	Solyc07g008060.1		Solyc04g082250.3			Solyc09g091150.2	Solyc11g066350.2
						3950432	Solyc02g068000.2	Solyc07g005330.3		Solyc06g076220.3			Solyc02g022850.1	Solyc07g008230.1
						Solyc12g044270.2	Solyc10g008580.1	Solyc01g095560.3		Solyc08g065360.3			Solyc04g080560.2	Solyc03g120280.1
						Solyc01g094090.3	Solyc09g065780.3	Solyc01g087490.3		Solyc08g007970.3			Solyc09g074340.3	Solyc01g105040.3
						3950467	Solyc02g063450.3	Solyc01g105120.3		Solyc08g023660.3			Solyc03g121360.1	Solyc09g090010.3
						3950500	Solyc07g007950.1	Solyc07g053910.3		Solyc04g009420.3			Solyc12g037950.2	Solyc03g115740.2
						Solyc07g007270.3	Solyc07g053950.1	Solyc06g030470.3		Solyc10g085300.2			Solyc04g051690.3	Solyc04g077190.3
						Solyc01g073720.2	Solyc10g076270.2	Solyc09g090640.3		Solyc07g064350.2			Solyc02g067530.3	Solyc01g096700.3
						Solyc01g108240.3	Solyc12g009940.1	Solyc01g010660.3		Solyc08g060940.1			Solyc01g109070.2	Solyc02g014830.3
						Solyc12g088210.2	Solyc05g046287.1	Solyc04g077470.3		Solyc08g008490.3			Solyc06g076080.2	Solyc02g089750.4
						Solyc09g064600.3	Solyc12g035420.2	Solyc07g062480.1		Solyc02g076720.3			Solyc04g025650.3	Solyc11g066150.2
						Solyc02g090970.1	Solyc01g080800.3	Solyc02g088260.3		Solyc07g053830.3			Solyc06g050630.3	Solyc06g069580.3
						Solyc03g116890.3	Solyc12g006690.2	Solyc06g049060.3		Solyc01g105560.3			Solyc02g069470.3	Solyc07g007680.3
						Solyc02g085530.2	Solyc10g086240.2	Solyc10g075040.2		Solyc04g024340.3			Solyc01g010660.3	Solyc02g085640.3
						Solyc01g095140.3	Solyc03g059270.3	Solyc02g084440.3		Solyc01g106280.3			Solyc04g016420.3	Solyc06g073780.3
						Solyc08g078850.3	Solyc05g018350.3	Solyc12g099930.2		Solyc10g081580.2			Solyc07g053165.1	Solyc06g075030.1
						Solyc07g042130.3	Solyc06g068360.3	Solyc11g045460.2		Solyc03g005730.3			Solyc01g009935.1	Solyc03g115470.3
						Solyc02g082520.2	Solyc07g054170.3	Solyc03g119810.1		Solyc04g054320.3			Solyc10g081970.2	Solyc03g118720.3
						Solyc11g018805.1	Solyc03g112880.1	Solyc11g010560.2		Solyc10g044710.2			Solyc01g108240.3	Solyc10g007610.3
						Solyc06g083330.2	Solyc01g087820.2	Solyc09g083280.3		Solyc11g013810.2			Solyc02g069200.3	Solyc08g061590.3
						3950441	Solyc10g080950.2	Solyc03g116490.1		Solyc02g087290.3			Solyc03g033970.1	Solyc10g049620.2
						Solyc04g010250.3	Solyc04g015460.3	Solyc08g083330.2		Solyc06g083070.3			Solyc02g032660.3	Solyc10g008210.3
						Solyc09g066470.3	Solyc12g006760.1	Solyc06g060340.3		Solyc05g053870.3			Solyc04g016380.3	Solyc05g014980.3
						Solyc01g006950.3	Solyc08g077000.1	Solyc11g073010.1		Solyc07g055910.3			Solyc04g076010.3	Solyc02g083375.1
						Solyc06g060700.1	Solyc04g039940.2	Solyc01g086960.3		Solyc01g086640.2			Solyc08g080560.2	Solyc01g080640.3
						Solyc12g057150.1	Solyc07g018035.1	Solyc04g079860.1		Solyc05g009840.3			Solyc07g062670.1	Solyc03g096290.3
						Solyc03g122340.3	Solyc12g006260.1	Solyc03g059260.3		Solyc02g069650.2			Solyc05g010775.1	Solyc12g005760.2
						Solyc12g096500.2	Solyc12g008460.2	Solyc08g079180.3		Solyc07g053700.3			Solyc09g064820.1	Solyc05g046020.3
						Solyc01g107390.3	Solyc06g071480.3	Solyc10g085590.1		Solyc02g083380.3			Solyc02g093520.3	Solyc05g005000.3
						Solyc05g053600.3	Solyc01g104650.3	Solyc09g059430.3		Solyc09g009690.3			Solyc02g082650.3	Solyc01g094470.3
						Solyc06g061010.3	Solyc07g026620.3	Solyc01g094210.2		Solyc02g080570.3			Solyc06g050140.1	Solyc09g082560.3
						Solyc10g078510.2	Solyc02g068825.1	Solyc03g006000.3		Solyc11g044510.2			Solyc09g091160.1	Solyc06g083830.3
						Solyc03g083615.1	Solyc08g074990.2	Solyc02g084640.3		Solyc10g047050.2			Solyc01g058260.3	Solyc07g007430.3
						Solyc03g111710.3	Solyc03g119820.1	Solyc02g078660.3		Solyc11g017010.2			Solyc03g121190.3	Solyc04g054190.3
						Solyc01g097530.2	Solyc03g078620.1	Solyc10g083300.2		Solyc04g064930.3			Solyc09g075330.3	Solyc02g070070.1
						Solyc06g063360.4	Solyc04g081250.1	Solyc05g005490.3		Solyc01g091700.3			Solyc06g068950.3	Solyc12g007100.2
						Solyc02g091930.3	Solyc08g079280.3	Solyc07g047980.2		Solyc06g018050.3			Solyc02g081500.3	Solyc03g093350.3
						Solyc06g059885.1	Solyc01g007840.3	Solyc12g088440.2		Solyc06g054020.3			Solyc10g055800.2	Solyc03g117330.3
						Solyc03g094160.3	Solyc06g074000.1	Solyc12g055750.2		Solyc03g007410.3			Solyc02g086370.3	Solyc03g117790.2
						Solyc06g051060.3	Solyc05g052300.3	Solyc10g080730.2		Solyc03g071590.3			Solyc10g009020.3	Solyc02g081530.1
						3950395	Solyc06g051130.1	Solyc07g047940.3		Solyc02g084870.3			Solyc08g082630.3	Solyc07g045170.3
						Solyc03g111820.3	Solyc06g082210.1	Solyc09g018220.2		Solyc12g010870.2			Solyc12g056340.2	Solyc10g083760.2
						Solyc01g110730.3	Solyc10g009420.3	Solyc06g073180.3		Solyc11g012680.2			Solyc11g069180.2	Solyc03g019890.3
						Solyc02g080890.3	Solyc11g010700.2	Solyc03g113920.3		Solyc08g076490.2			Solyc08g006780.3	Solyc03g065340.3
						Solyc01g008670.3	Solyc01g007190.3	Solyc02g020910.3		Solyc03g118840.3			Solyc01g108220.3	Solyc01g056810.3
						Solyc12g057160.1	Solyc07g025230.2	Solyc12g006510.2		Solyc01g097460.3			Solyc01g107820.2	Solyc06g076670.3
						3950377	Solyc02g072520.3	Solyc03g116270.3		Solyc10g054400.1			Solyc10g076243.1	Solyc08g083210.3
						Solyc04g074950.3	Solyc03g032140.3	Solyc10g078600.2		Solyc03g119520.3			Solyc01g091030.3	Solyc06g036100.3
						Solyc03g082530.1	Solyc07g005215.1	Solyc02g080640.3		Solyc05g051050.3			Solyc02g090560.3	Solyc06g069820.3
						Solyc11g006010.2	Solyc12g010570.1	Solyc02g093520.3		Solyc07g056390.3			Solyc02g082090.3	Solyc01g008960.3
						Solyc07g042510.3	Solyc12g087940.2	Solyc09g010230.2		Solyc01g087720.3			Solyc12g008760.2	Solyc01g066870.3
						Solyc03g113080.3	Solyc10g008720.3	Solyc08g075470.3		Solyc03g051810.3			Solyc01g097530.2	Solyc03g025470.3
						Solyc08g076870.1	Solyc03g063690.1	Solyc10g084180.2		Solyc03g081260.3			Solyc01g094170.3	Solyc05g006560.1
						Solyc03g114130.1	Solyc10g078920.2	Solyc03g097180.3		Solyc03g118280.1			Solyc09g083060.3	Solyc07g032170.3
						Solyc03g118450.1	Solyc07g009220.2	Solyc02g068075.1		Solyc07g056630.3			Solyc03g122340.3	Solyc12g089140.2
						Solyc06g075330.2	Solyc01g102610.3	Solyc01g087260.3		Solyc07g056420.4			Solyc02g014310.3	Solyc02g062710.1
						Solyc01g079480.3	Solyc07g041070.3	Solyc02g077240.3		Solyc01g106790.3			Solyc02g068670.2	Solyc02g086360.3
						Solyc05g013010.3	Solyc11g066320.2	Solyc06g051030.3		Solyc07g043510.3			Solyc03g111990.3	Solyc09g064530.3
						Solyc10g050970.1	Solyc05g014360.1	Solyc07g043130.3		Solyc03g113405.1			Solyc12g006420.2	Solyc07g049370.2
						Solyc03g026050.3	Solyc07g063460.2	Solyc07g063620.3		Solyc12g099740.2			Solyc08g007830.1	Solyc02g088920.3
						Solyc02g068430.3	Solyc11g071240.2	Solyc02g093720.3		Solyc01g006880.3			Solyc02g088100.3	Solyc09g009350.2
						Solyc12g056730.1	Solyc07g045380.3	Solyc04g054190.3		Solyc01g005000.3			Solyc07g007660.1	Solyc08g016060.1
						Solyc10g087010.2	Solyc10g076260.2	Solyc01g009080.3		Solyc08g067880.3			Solyc04g072895.1	Solyc02g081290.3
						3950461	Solyc01g108560.4	Solyc06g075090.3		Solyc06g069030.3			Solyc08g079530.3	Solyc01g079610.3
						Solyc11g005460.2	Solyc11g007340.2	Solyc01g014320.3		Solyc02g080540.1			Solyc11g017000.2	Solyc05g056325.1
						Solyc10g048030.2	Solyc06g048620.3	Solyc01g068130.3		Solyc06g073420.3			Solyc04g016060.1	Solyc10g006140.3
						Solyc09g074560.3	Solyc04g008790.1	Solyc07g061950.3		Solyc07g055130.3			Solyc01g107900.3	Solyc03g006610.3
						Solyc01g091170.3	Solyc01g044240.3	Solyc05g051660.1		Solyc11g013530.2			Solyc04g007460.3	Solyc09g009450.2
						Solyc02g081870.3	Solyc01g094910.3	Solyc04g077500.3		Solyc04g049720.3			Solyc07g045450.1	Solyc03g007170.3
						Solyc03g096965.1	Solyc05g023900.1	Solyc10g083360.2		Solyc03g096380.3			Solyc03g117980.3	Solyc05g055420.3
						Solyc04g082970.3	Solyc03g111100.1	Solyc00g179240.2		Solyc10g055650.2			Solyc01g109890.3	Solyc02g093390.3
						Solyc06g066530.1	Solyc07g063070.1	Solyc07g062310.3		Solyc01g060240.3			Solyc03g119250.3	Solyc01g095470.3
						Solyc02g089515.1	Solyc09g065800.3	Solyc04g074290.3		Solyc01g008930.4			Solyc11g018580.2	Solyc07g008130.3
						Solyc01g095310.1	Solyc02g065050.1	Solyc01g068000.3		Solyc09g097830.3			Solyc02g082260.3	Solyc07g042740.3
						Solyc03g005040.1	Solyc01g111740.3	Solyc02g061745.1		Solyc11g007680.2			Solyc03g096540.3	Solyc06g054270.3
						Solyc06g069740.1	Solyc10g081490.2	Solyc05g014320.3		Solyc09g015820.3			Solyc10g050970.1	Solyc12g089100.2
						Solyc02g086467.1	Solyc09g056135.1	Solyc03g007030.3		Solyc09g014790.3			Solyc08g080670.1	Solyc02g083590.3
						Solyc03g007970.2	Solyc05g054530.1	Solyc01g111580.3		Solyc04g026030.3			Solyc12g010400.2	Solyc11g013150.1
						Solyc08g007160.3	Solyc09g018230.1	Solyc09g083390.2		Solyc09g009700.3			Solyc03g083680.1	Solyc10g074560.2
						Solyc06g005270.2	Solyc11g012720.2	Solyc01g109780.3		Solyc12g096580.2			Solyc06g075660.3	Solyc12g055700.2
						Solyc06g082960.3	Solyc11g071770.1	Solyc01g080500.2		Solyc07g009490.3			Solyc12g044230.2	Solyc06g076150.3
						3950375	Solyc10g084100.2	Solyc07g007800.3		Solyc06g067910.3			Solyc02g091180.1	Solyc09g010780.3
						Solyc05g055080.1	Solyc06g054130.1	Solyc05g056170.3		Solyc02g088830.3			Solyc04g078990.3	Solyc06g010200.3
						Solyc12g009450.2	Solyc12g008470.2	Solyc05g056040.3		Solyc03g120710.2			Solyc07g056090.1	Solyc07g007600.3
						Solyc01g079670.2	Solyc01g111500.3	Solyc10g017960.2		Solyc01g110290.3			Solyc05g052850.3	Solyc10g055620.2
						Solyc02g090980.1	Solyc08g005015.1	Solyc11g011170.2		Solyc05g016030.3			Solyc04g040180.3	Solyc04g011670.3
						Solyc01g105775.1	Solyc01g013885.1	Solyc05g052790.3		Solyc04g076110.3			Solyc03g095510.3	Solyc08g067880.3
						Solyc11g042560.1	Solyc07g052870.2	Solyc11g065000.2		Solyc01g080810.3			Solyc01g006950.3	Solyc03g115770.3
						Solyc03g007460.2	Solyc06g050370.1	Solyc11g010330.2		Solyc10g082030.2			Solyc02g067410.2	Solyc12g055750.2
						Solyc09g055470.1	Solyc04g076940.3	Solyc12g006810.2		Solyc08g079620.3			Solyc08g007160.3	Solyc03g124010.3
						Solyc12g099950.2	Solyc10g008515.1	Solyc02g086650.3		Solyc03g058880.3			Solyc09g011490.3	Solyc01g096070.3
						Solyc02g071770.3	Solyc03g093350.3	Solyc02g071610.3		Solyc04g051510.1			Solyc03g121660.3	Solyc04g011560.3
						Solyc02g087270.2	Solyc00g056680.1	Solyc01g100370.3		Solyc01g096810.3			Solyc11g006470.2	Solyc07g065840.2
						Solyc01g068470.3	Solyc12g057077.1	Solyc12g042910.2		Solyc01g080270.3			Solyc02g082190.3	Solyc06g082910.3
						Solyc02g071820.3	Solyc02g078590.1	Solyc02g067530.3		Solyc01g080250.3			Solyc01g107740.3	Solyc03g034250.3
						Solyc11g073090.1	Solyc02g077250.2	Solyc12g088250.2		Solyc02g082260.3			Solyc10g083600.2	Solyc01g103530.3
						Solyc01g110925.1	Solyc05g009890.1	Solyc05g008070.3		Solyc04g015470.3			Solyc06g073180.3	Solyc04g079970.3
						Solyc08g006740.3	Solyc01g098340.3	Solyc04g070970.3		Solyc02g092910.3			Solyc04g074100.3	Solyc09g092550.3
						Solyc03g120460.3	Solyc12g038420.2	Solyc01g079810.3		Solyc03g121360.1			Solyc09g005570.3	Solyc02g068010.3
						Solyc12g056000.1	Solyc01g080780.2	Solyc05g010120.3		Solyc01g079790.3			Solyc09g082470.3	Solyc11g043120.2
						Solyc07g064130.2	Solyc04g050560.3	Solyc12g007100.2		Solyc02g063090.3			Solyc12g010140.2	Solyc09g075510.3
						Solyc10g050060.2	Solyc01g100490.3	Solyc09g010640.2		Solyc05g013490.3			Solyc03g059070.3	Solyc07g047950.1
						Solyc07g062685.1	Solyc04g072540.3	Solyc08g016080.3		Solyc08g042000.3			Solyc09g074570.1	Solyc08g029150.2
						Solyc12g005920.2	Solyc04g012150.3	Solyc05g053660.2		Solyc05g006080.1			Solyc04g082120.3	Solyc05g013880.1
						Solyc11g010440.2	Solyc12g088840.1	Solyc03g078780.2		Solyc07g049730.3			Solyc09g008430.3	Solyc04g015330.3
						Solyc09g065840.3	Solyc11g065530.1	Solyc10g006860.3		Solyc10g083610.2			Solyc01g098520.3	Solyc05g055380.2
						Solyc02g094460.2	Solyc10g018520.1	Solyc08g065220.3		Solyc11g068500.2			Solyc01g094690.3	Solyc11g010190.1
						Solyc04g079730.1	Solyc03g034010.3	Solyc01g010000.3		Solyc04g007110.3			Solyc02g072220.1	Solyc07g042275.1
						Solyc08g074705.1	Solyc01g014103.1	Solyc07g053180.3		Solyc05g009370.3			Solyc06g049020.1	Solyc04g074670.3
						Solyc06g051840.1	Solyc03g119120.3	Solyc04g011440.4		Solyc06g011370.3			Solyc02g093580.3	Solyc01g104140.3
						Solyc02g083070.2	Solyc08g077790.3	Solyc10g080230.2		Solyc06g073840.3			Solyc09g011300.3	Solyc02g036270.3
						Solyc09g074250.3	Solyc03g120740.1	Solyc12g005910.2		Solyc12g007110.2			Solyc04g008430.1	Solyc08g068010.2
						Solyc10g083900.2	Solyc08g080320.3	Solyc02g069860.3		Solyc12g049230.2			Solyc10g074870.2	Solyc03g119650.3
						3950473_2	Solyc08g069120.3	Solyc02g082760.3		Solyc04g014680.3			Solyc02g071285.1	Solyc01g008320.3
						Solyc03g115960.3	Solyc02g080170.1	Solyc07g017600.3		Solyc02g031840.3			Solyc01g101050.3	Solyc03g093410.3
						Solyc07g040890.1	Solyc09g065390.1	Solyc01g103170.3		Solyc01g006430.3			Solyc06g060690.2	Solyc11g006000.2
						Solyc10g086680.1	Solyc11g030550.2	Solyc04g082000.3		Solyc02g083810.3			Solyc04g007170.3	Solyc02g079030.3
						Solyc05g013370.1	Solyc08g061323.1	Solyc07g066260.3		Solyc03g051900.3			Solyc08g007840.2	Solyc08g065890.3
						3950489	Solyc07g021340.3	Solyc03g082660.3		Solyc10g076450.2			Solyc09g007420.3	Solyc07g053800.3
						Solyc11g011680.1	Solyc02g072010.2	Solyc09g065760.3		Solyc01g086957.1			Solyc05g053880.3	Solyc11g007610.2
						Solyc11g039860.2	Solyc10g008830.2	Solyc09g005260.3		Solyc01g111310.3			Solyc12g094380.2	Solyc11g065730.2
						Solyc01g104770.3	Solyc02g065780.1	Solyc07g053165.1		Solyc06g069790.3			Solyc09g007910.3	Solyc08g048500.3
						Solyc01g105080.2	Solyc07g053900.2	Solyc10g079610.2		Solyc08g006260.2			Solyc06g053630.3	Solyc07g065210.3
						Solyc09g082790.3	Solyc09g090775.1	Solyc03g097030.3		Solyc09g091160.1			Solyc11g067330.1	Solyc05g009290.3
						Solyc10g086740.2	Solyc07g026630.1	Solyc10g086580.2		Solyc05g051490.3			Solyc03g007370.3	Solyc06g053160.3
						Solyc10g008090.1	Solyc02g064980.1	Solyc01g096230.3		Solyc02g072130.3			Solyc08g075230.1	Solyc09g092100.3
						Solyc09g075890.3	Solyc02g072140.1	Solyc05g015470.1		Solyc12g006700.2			Solyc01g079950.3	Solyc03g034430.1
						Solyc01g087740.1	Solyc02g092620.3	Solyc07g063475.1		Solyc07g005760.3			Solyc08g080500.3	Solyc06g068870.3
						Solyc11g011690.1	Solyc12g062690.2	Solyc08g007540.3		Solyc06g051520.3			Solyc10g074490.2	Solyc10g078300.2
						Solyc02g083980.3	Solyc02g067830.3	Solyc06g065200.4		Solyc03g005410.3			Solyc02g067380.3	Solyc12g098860.2
						Solyc08g067550.1	Solyc03g083190.2	Solyc04g072020.3		Solyc02g078805.1			Solyc04g005100.3	Solyc03g118010.3
						3950456	Solyc02g072170.3	Solyc12g005840.2		Solyc01g100030.4			Solyc05g011830.3	Solyc08g082610.3
						Solyc08g078180.1	Solyc06g007580.1	Solyc04g016260.3		Solyc06g059750.3			Solyc10g074890.2	Solyc03g097180.3
						Solyc02g091510.3	Solyc07g066240.3	Solyc01g095030.3		Solyc02g091140.3			Solyc09g011160.3	Solyc08g075430.3
						Solyc03g118760.3	Solyc07g045570.2	Solyc09g059520.3		Solyc08g066020.2			Solyc01g107980.3	Solyc01g087850.2
						Solyc05g047670.1	Solyc04g050621.1	Solyc03g007440.3		Solyc10g008280.3			Solyc06g072840.3	Solyc01g102290.3
						3950469	Solyc11g005390.2	Solyc06g068985.1		Solyc11g065350.2			Solyc04g072000.3	Solyc01g104000.3
						Solyc11g018800.2	Solyc01g087580.3	Solyc04g071340.4		Solyc04g009630.3			Solyc08g041700.1	Solyc11g068690.2
						Solyc10g008400.1	Solyc10g009020.3	Solyc02g062610.3		Solyc12g056400.2			Solyc03g083710.1	Solyc08g077430.3
						Solyc11g015897.1	Solyc01g109010.3	Solyc06g051930.3		Solyc06g051750.3			Solyc07g040950.3	Solyc06g008400.2
						Solyc08g077540.2	Solyc04g009610.2	Solyc02g067340.3		Solyc04g054270.3			Solyc03g019980.2	Solyc05g053780.3
						Solyc01g006540.3	Solyc08g023640.1	Solyc10g085050.2		Solyc08g074270.3			Solyc08g080630.3	Solyc02g094510.3
						Solyc04g053020.2	Solyc12g008380.1	Solyc05g055730.3		Solyc03g006570.3			Solyc12g006000.1	Solyc06g053800.2
						Solyc11g011630.2	Solyc02g080615.1	Solyc08g078440.3		Solyc08g014450.3			Solyc03g093120.4	Solyc03g119970.3
						Solyc10g081430.2	Solyc12g009920.1	Solyc08g076470.3		Solyc07g063550.3			Solyc08g068680.3	Solyc05g012260.3
						Solyc09g014610.3	Solyc02g087030.1	Solyc07g066620.3		Solyc06g075580.3			Solyc01g008560.3	Solyc03g113390.3
						Solyc02g031710.3	Solyc01g107210.3	Solyc11g072660.2		Solyc12g019470.2			Solyc06g076470.3	Solyc09g007210.3
						Solyc08g005720.3	Solyc10g008350.3	Solyc02g080160.3		Solyc01g103100.3			Solyc06g069150.1	Solyc07g063070.1
						Solyc01g110440.4	Solyc03g082510.1	Solyc08g075970.3		Solyc01g079580.3			Solyc12g010440.2	Solyc01g104110.3
						Solyc10g084020.1	Solyc06g053700.1	Solyc02g070935.1		Solyc03g005260.3			Solyc08g078460.3	Solyc07g017760.1
						Solyc10g083980.1	Solyc10g018907.1	Solyc07g043320.3		Solyc06g036170.1			Solyc05g008910.3	Solyc02g082670.3
						Solyc03g119240.3	Solyc11g065940.2	Solyc04g007290.3		Solyc04g079430.3			Solyc01g097270.3	Solyc05g051840.1
						Solyc12g042930.2	Solyc02g088560.3	Solyc01g109120.3		Solyc08g080910.3			Solyc04g074430.1	Solyc02g085340.1
						Solyc08g066760.3	Solyc06g074770.3	Solyc11g008900.2		Solyc02g067320.2			Solyc01g098690.2	Solyc05g012130.3
						Solyc02g089290.3	Solyc08g068160.2	Solyc07g007560.3		Solyc06g064510.2			Solyc09g065610.2	Solyc03g121830.1
						3950475	Solyc12g087840.1	Solyc00g009110.3		Solyc05g050630.3			Solyc03g112820.3	Solyc07g066410.3
						Solyc11g017365.1	Solyc01g081510.3	Solyc04g072760.3		Solyc01g028900.3			Solyc01g098060.1	Solyc01g096680.3
						Solyc01g110647.1	Solyc06g075030.1	Solyc08g005640.3		Solyc09g075730.3			Solyc08g075032.1	Solyc02g062970.3
						Solyc07g055990.3	Solyc12g044310.2	Solyc05g013750.3		Solyc04g008050.3			Solyc07g052250.3	Solyc01g106480.3
						Solyc03g026330.3	Solyc12g094440.2	Solyc02g079570.3		Solyc09g005940.3			Solyc11g068520.2	Solyc03g123630.3
						Solyc03g083730.1	Solyc05g009860.2	Solyc10g054870.2		Solyc01g067730.3			Solyc04g071670.1	Solyc12g010330.2
						Solyc01g107220.2	Solyc08g078380.3	Solyc03g111680.3		Solyc09g018370.3			Solyc02g090970.1	Solyc02g081680.3
						Solyc01g090790.3	Solyc06g051260.3	Solyc09g082570.3		Solyc01g103110.3			Solyc03g118740.3	Solyc04g082400.3
						Solyc01g090310.2	Solyc02g077110.3	Solyc06g036310.3		Solyc04g082600.3			Solyc02g090450.3	Solyc12g010790.2
						Solyc01g007780.3	Solyc01g099480.3	Solyc06g068980.3		Solyc02g082500.1			Solyc09g007060.2	Solyc03g116110.3
						Solyc00g009030.2	Solyc11g066590.2	Solyc04g008260.3		Solyc12g056250.2			Solyc08g005500.3	Solyc04g072450.3
						Solyc02g091390.3	Solyc02g086570.2	Solyc09g009660.3		Solyc05g009710.3			Solyc11g010500.1	Solyc08g008590.3
						Solyc06g060830.3	Solyc12g042600.2	Solyc01g100480.3		Solyc05g012110.3			Solyc02g078810.3	Solyc01g008160.3
						Solyc05g054780.2	Solyc08g013750.3	Solyc06g008890.3		Solyc05g055160.3			Solyc06g008300.3	Solyc03g110885.1
						Solyc02g070880.1	Solyc10g009380.3	Solyc10g044470.2		Solyc09g061750.2			Solyc04g074790.2	Solyc06g069570.3
						3950505	Solyc12g056180.2	Solyc03g007430.3		Solyc10g078450.2			Solyc06g082470.3	Solyc05g018150.3
						Solyc03g095780.2	Solyc06g068520.3	Solyc03g034250.3		Solyc03g120770.3			Solyc05g050220.3	Solyc06g083070.3
						Solyc08g068640.4	Solyc03g112840.2	Solyc04g005820.3		Solyc03g114310.3			Solyc01g094910.3	Solyc09g082900.3
						3950503	Solyc01g111670.3	Solyc07g053130.3		Solyc11g069510.2			Solyc05g005040.3	Solyc10g005910.2
						Solyc02g093450.3	Solyc06g035760.3	Solyc03g019680.3		Solyc06g074510.3			Solyc08g076730.3	Solyc12g006230.2
						Solyc02g021410.3	Solyc05g010450.1	Solyc04g077140.3		Solyc04g073950.1			Solyc10g081570.2	Solyc06g005520.3
						Solyc02g090920.2	Solyc11g005340.2	Solyc09g011330.2		Solyc11g005810.2			Solyc07g005330.3	Solyc11g068980.2
						Solyc02g069040.3	Solyc09g092150.1	Solyc10g084380.1		Solyc10g047960.2			Solyc10g024490.2	Solyc07g005860.3
						Solyc01g073890.3	Solyc00g080750.3	Solyc03g119700.3		Solyc12g055840.2			Solyc01g107300.3	Solyc11g073050.2
						Solyc11g017470.2	Solyc05g010780.1	Solyc06g060770.3		Solyc07g063850.3			Solyc11g005790.2	Solyc01g111765.1
						Solyc01g103920.3	Solyc10g079490.2	Solyc08g065850.1		Solyc04g011580.3			Solyc04g074490.3	Solyc03g112550.3
						Solyc10g074800.2	Solyc03g007070.3	Solyc10g054930.2		Solyc04g011510.3			Solyc06g054630.2	Solyc06g082810.3
						Solyc12g009010.2	Solyc01g080600.3	Solyc08g077530.3		Solyc10g083795.1			Solyc07g054170.3	Solyc11g006380.2
						Solyc03g123400.1	Solyc04g078460.3	Solyc12g015630.2		Solyc02g036330.3			Solyc01g111610.3	Solyc06g051920.3
						Solyc03g095330.3	Solyc07g041290.2	Solyc09g007830.3		Solyc07g054540.3			Solyc01g009430.3	Solyc03g025340.1
						Solyc07g062510.2	Solyc03g033520.2	Solyc08g006330.3		Solyc03g115920.3			Solyc09g092390.2	Solyc01g009000.3
						Solyc10g005980.1	Solyc09g009480.1	Solyc09g005290.1		Solyc05g054260.3			Solyc10g077130.1	Solyc11g008910.2
						Solyc06g071780.3	Solyc04g049620.2	Solyc02g083820.1		Solyc03g026190.3			Solyc03g091030.1	Solyc08g082180.3
						Solyc05g008440.2	Solyc01g088130.2	Solyc07g063430.3		Solyc01g111360.3			Solyc12g094520.2	Solyc04g081020.3
						Solyc11g065600.2	Solyc01g110900.1	Solyc09g074570.1		Solyc10g005620.3			Solyc01g103990.3	Solyc02g079770.3
						Solyc11g071760.3	Solyc04g076950.3	Solyc09g075510.3		Solyc10g007610.3			Solyc01g010430.3	Solyc07g042080.3
						Solyc06g035710.1	Solyc02g036310.3	Solyc01g081480.3		Solyc08g006760.3			Solyc09g074780.3	Solyc04g081980.2
						Solyc02g071020.3	Solyc05g007910.3	Solyc01g094410.3		Solyc04g010190.1			Solyc01g005090.3	Solyc04g081820.3
						Solyc08g036660.3	Solyc01g008910.2	Solyc10g086730.2		Solyc02g092360.3			Solyc09g089790.3	Solyc08g075890.3
						Solyc02g091870.3	Solyc10g083400.1	Solyc12g005230.2		Solyc11g012470.2			Solyc08g074250.2	Solyc05g054650.1
						Solyc11g073110.2	Solyc01g009860.3	Solyc03g111550.3		Solyc10g086010.2			Solyc11g031950.1	Solyc06g068140.3
						Solyc04g009900.3	Solyc12g096480.1	Solyc07g006300.3		Solyc01g089970.3			Solyc02g067610.1	Solyc08g078560.3
						Solyc05g055650.3	Solyc07g054690.1	Solyc08g013840.3		Solyc05g012130.3			Solyc01g103110.3	Solyc04g072290.3
							Solyc03g097330.1	Solyc07g005390.3		Solyc05g010180.3			Solyc02g021260.2	Solyc01g080720.3
							Solyc01g007170.3	Solyc05g006640.3		Solyc04g049360.3			Solyc01g060240.3	Solyc04g051350.3
							Solyc05g008340.3	Solyc04g008240.3		Solyc06g074700.3			Solyc03g124110.2	Solyc12g013950.2
							Solyc06g005420.1	Solyc05g008580.3		Solyc01g099340.3			Solyc08g077900.3	Solyc06g071160.3
							Solyc04g080500.3	Solyc06g051010.1		Solyc11g017000.2			Solyc03g120080.3	Solyc03g122040.3
							Solyc12g006600.2	Solyc09g091580.3		Solyc00g009080.3			Solyc09g007080.3	Solyc01g010880.3
							Solyc03g032070.3	Solyc01g056690.3		Solyc07g048030.3			Solyc11g018530.2	Solyc03g061600.3
							Solyc12g006220.2	Solyc06g050980.3		Solyc01g107700.3			Solyc09g065760.3	Solyc04g077570.1
							Solyc09g005860.3	Solyc04g051800.3		Solyc01g080890.2			Solyc06g070960.2	Solyc07g056590.3
							Solyc01g107650.3	Solyc04g009050.3		Solyc08g080550.1			Solyc01g100230.3	Solyc02g021560.3
							Solyc02g079760.3	Solyc04g064670.3		Solyc11g069490.2			Solyc04g051190.3	Solyc12g049420.2
							Solyc11g012200.2	Solyc05g054330.3		Solyc10g055200.1			Solyc08g007790.3	Solyc06g072600.3
							Solyc12g036500.2	Solyc07g052610.3		Solyc07g008770.3			Solyc02g085600.1	Solyc08g068400.3
							Solyc12g042400.1	Solyc12g056600.3		Solyc08g014190.3			Solyc04g049090.3	Solyc03g114000.3
							Solyc11g006980.1	Solyc04g056340.3		Solyc03g007250.1			Solyc09g091030.3	Solyc04g050490.3
							Solyc05g046310.3	Solyc06g065560.2		Solyc03g098280.3			Solyc01g098390.3	Solyc01g105180.3
							Solyc12g088470.2	Solyc08g065430.3		Solyc08g067910.3			Solyc07g048070.3	Solyc05g008100.1
							Solyc02g087280.3	Solyc09g092130.3		Solyc08g075490.3			Solyc05g014130.3	Solyc11g018620.2
							Solyc02g079160.2	Solyc02g079360.2		Solyc06g060170.3			Solyc06g036170.1	Solyc08g074887.1
							Solyc05g011890.1	Solyc02g081550.3		Solyc03g115650.3			Solyc03g113510.2	Solyc07g017990.3
							Solyc01g005550.3	Solyc01g106690.3		Solyc09g090940.3			Solyc01g111980.3	Solyc03g119920.1
							Solyc07g054100.2	Solyc06g009120.3		Solyc07g006260.3			Solyc04g050990.3	Solyc01g006825.1
							Solyc03g082550.3	Solyc02g084450.3		Solyc05g007810.3			Solyc05g015433.1	Solyc03g053100.3
							Solyc08g036600.2	Solyc01g107910.3		Solyc08g014470.3			Solyc02g090630.3	Solyc09g097830.3
							Solyc07g054340.1	Solyc05g053850.3		Solyc07g064700.3			Solyc12g005860.2	Solyc06g071100.3
							Solyc08g068810.3	Solyc04g056270.3		Solyc01g109460.3			Solyc07g042170.3	Solyc05g014270.3
							Solyc11g013390.2	Solyc10g078910.2		Solyc01g067090.3			Solyc05g051270.3	Solyc07g008040.3
							Solyc03g119920.1	Solyc03g007260.3		Solyc07g042930.3			Solyc03g111140.3	Solyc08g065490.3
							Solyc10g045457.1	Solyc02g070877.1		Solyc08g005030.2			Solyc03g093930.3	Solyc05g056040.3
							Solyc01g099020.3	Solyc12g055930.2		Solyc12g096830.2			Solyc03g112880.1	Solyc07g006580.3
							Solyc05g052590.1	Solyc03g116910.3		Solyc07g045420.3			Solyc10g050160.2	Solyc06g053330.3
							Solyc03g114660.1	Solyc03g115740.2		Solyc10g024360.2			Solyc06g082210.1	Solyc10g045600.2
							Solyc02g032930.3	Solyc09g008270.3		Solyc08g008520.3			Solyc12g042380.2	Solyc07g026960.3
							Solyc08g061910.3	Solyc02g084570.3		Solyc02g083560.3			Solyc03g120710.2	Solyc01g103350.3
							Solyc09g059650.3	Solyc07g053170.3		Solyc07g054190.3			Solyc01g006690.3	Solyc10g045290.2
							Solyc03g115790.1	Solyc00g007300.3		Solyc04g078950.1			Solyc10g084910.2	Solyc04g049660.2
							Solyc02g088117.1	Solyc10g006330.3		Solyc01g095290.3			Solyc04g064870.3	Solyc06g050300.2
							Solyc07g056640.1	Solyc05g053400.2		Solyc05g017950.3			Solyc01g098800.3	Solyc09g055590.3
							Solyc06g074467.1	Solyc02g091080.2		Solyc02g092300.1			Solyc06g051750.3	Solyc01g099220.3
							Solyc10g080920.2	Solyc05g050090.3		Solyc03g097290.3			Solyc05g050380.3	Solyc04g079100.3
							Solyc11g018750.2	Solyc08g083320.3		Solyc12g055940.2			Solyc04g077230.1	Solyc11g072820.2
							Solyc04g078140.3	Solyc04g011500.3		Solyc10g083150.2			Solyc10g009210.3	Solyc03g032150.3
							Solyc11g007860.1	Solyc07g009150.3		Solyc12g010430.1			Solyc04g040220.3	Solyc01g005240.3
							Solyc05g007890.3	Solyc02g081330.4		Solyc09g013130.3			Solyc08g079200.1	Solyc00g049520.2
							Solyc01g056725.1	Solyc09g056360.3		Solyc01g088400.3			Solyc09g097950.2	Solyc03g078300.2
							Solyc06g053290.1	Solyc02g084650.3		Solyc06g060310.3			Solyc09g075360.3	Solyc02g091680.3
							Solyc01g068370.3	Solyc08g081060.3		Solyc09g064780.3			Solyc05g054570.3	Solyc09g056135.1
							Solyc07g064270.3	Solyc12g056790.2		Solyc08g079110.3			Solyc01g100240.3	Solyc01g080810.3
							Solyc01g088450.2	Solyc05g055790.3		Solyc10g086510.2			Solyc08g008360.2	Solyc01g100580.3
							Solyc01g090760.3	Solyc01g067660.3		Solyc01g060415.1			Solyc02g093220.3	Solyc02g094500.3
							Solyc12g005270.2	Solyc11g006020.2		Solyc07g007640.2			Solyc06g061190.1	Solyc05g007150.3
							Solyc03g007940.3	Solyc01g109910.3		Solyc01g103760.3			Solyc11g069590.2	Solyc06g063230.3
							Solyc09g007950.2	Solyc01g110160.3		Solyc03g116870.3			Solyc12g097080.2	Solyc06g072250.3
							Solyc07g055000.2	Solyc03g116740.3		Solyc02g070530.3			Solyc03g097050.3	Solyc08g077030.3
							Solyc02g005140.3	Solyc02g086820.3		Solyc06g065990.1			Solyc06g062670.3	Solyc07g052980.3
							Solyc06g083430.1	Solyc06g061180.1		Solyc07g066430.3			Solyc04g071480.1	Solyc07g056660.3
							Solyc01g100940.2	Solyc07g055060.3		Solyc07g063900.3			Solyc03g006500.3	Solyc08g082990.3
							Solyc06g076790.1	Solyc09g014400.3		Solyc01g099860.3			Solyc11g011590.2	Solyc02g068340.3
							Solyc05g007480.1	Solyc11g069070.2		Solyc05g009540.3			Solyc10g006660.3	Solyc05g052870.3
							Solyc11g009000.2	Solyc10g006740.3		Solyc07g021120.2			Solyc06g066370.3	Solyc06g083190.3
							Solyc12g096310.2	Solyc07g006145.1		Solyc10g018590.2			Solyc11g069600.2	Solyc07g063080.3
							Solyc09g007640.3	Solyc03g083440.3		Solyc01g009280.3			Solyc01g087020.2	Solyc02g088340.3
							Solyc00g050430.3	Solyc02g084390.3		Solyc01g099140.3			Solyc07g043710.3	Solyc03g096420.1
							Solyc08g065320.3	Solyc02g080440.3		Solyc02g072160.3			Solyc02g068590.3	Solyc01g109150.4
							Solyc11g011580.2	Solyc07g047710.3		Solyc02g083590.3			Solyc06g060360.3	Solyc07g065080.4
							Solyc01g110010.3	Solyc09g065610.2		Solyc06g074260.3			Solyc09g011710.3	Solyc03g044660.3
							Solyc01g009900.3	Solyc12g096020.2		Solyc01g007060.3			Solyc02g090380.3	Solyc11g006040.2
							Solyc02g085160.1	Solyc10g076510.2		Solyc11g072740.1			Solyc08g016588.1	Solyc02g020910.3
							Solyc05g007730.3	Solyc03g115070.1		Solyc04g049130.3			Solyc04g076700.3	Solyc04g071440.3
							Solyc00g007150.3	Solyc01g079150.3		Solyc05g050110.3			Solyc02g082610.1	Solyc07g049630.1
							Solyc03g119910.3	Solyc10g006920.3		Solyc10g006240.3			Solyc05g010780.1	Solyc01g044360.3
							Solyc04g007590.2	Solyc02g020940.3		Solyc01g058020.3			Solyc01g058010.3	Solyc02g093740.3
							Solyc03g032240.3	Solyc01g060180.3		Solyc03g119710.3			Solyc07g066260.3	Solyc03g112620.4
							Solyc03g005180.1	Solyc06g073260.3		Solyc01g088000.3			Solyc03g119390.3	Solyc10g079580.2
							Solyc10g006570.2	Solyc03g026120.3		Solyc09g007810.3			Solyc07g041750.3	Solyc03g118550.3
							Solyc02g083760.3	Solyc04g074220.3		Solyc01g095060.3			Solyc01g103580.3	Solyc08g014440.3
							Solyc12g099175.1	Solyc01g108230.3		Solyc06g075800.1			Solyc01g088560.3	Solyc07g042380.3
							Solyc09g015700.3	Solyc02g076680.3		Solyc04g078000.3			Solyc03g116670.3	Solyc05g054140.3
							Solyc01g087200.3	Solyc07g019670.3		Solyc06g076590.3			Solyc04g045600.3	Solyc04g064480.3
							Solyc09g061827.1	Solyc03g026220.3		Solyc09g066130.3			Solyc03g097370.3	Solyc07g017940.1
							Solyc07g007700.2	Solyc05g018300.3		Solyc03g097320.3			Solyc04g008870.3	Solyc06g065720.1
							Solyc02g076850.2	Solyc08g065610.3		Solyc04g077020.3			Solyc04g006970.3	Solyc09g005310.3
							Solyc11g012060.1	Solyc11g065740.2		Solyc03g079920.3			Solyc03g093110.3	Solyc07g066020.2
							Solyc01g111330.3	Solyc02g069350.3		Solyc02g068100.3			Solyc01g008910.2	Solyc05g013400.3
							Solyc02g085870.3	Solyc01g091260.3		Solyc02g078950.3			Solyc01g109110.3	Solyc07g065200.3
							Solyc05g040050.2	Solyc07g040950.3		Solyc07g037960.1			Solyc06g071180.3	Solyc06g043070.3
							Solyc02g072030.1	Solyc05g006420.3		Solyc12g008990.2			Solyc08g005960.2	Solyc07g064130.2
							Solyc04g079740.3	Solyc02g069310.3		Solyc01g010570.3			Solyc08g008370.3	Solyc06g051550.3
							Solyc05g007840.3	Solyc08g076320.3		Solyc08g076030.3			Solyc01g108860.3	Solyc01g091510.3
							Solyc10g008440.3	Solyc09g018890.3		Solyc03g114920.1			Solyc05g054820.1	Solyc11g008440.2
							Solyc02g072220.1	Solyc03g112150.1		Solyc06g051020.2			Solyc02g082450.3	Solyc03g123920.3
							Solyc05g041440.3	Solyc08g082010.3		Solyc04g081970.3			Solyc02g083290.3	Solyc12g035240.2
								Solyc06g008590.3		Solyc02g088660.3			Solyc05g018180.3	Solyc06g005250.3
								Solyc11g066250.2		Solyc12g019480.2			Solyc09g056360.3	Solyc11g030600.3
								Solyc01g095620.3		Solyc10g005830.3			Solyc07g022830.3	Solyc02g067970.3
								Solyc12g042470.2		Solyc10g018870.2			Solyc03g033410.3	Solyc02g093760.3
								Solyc12g009200.2		Solyc10g012420.3			Solyc03g095310.3	Solyc06g071270.3
								Solyc04g082290.3		Solyc01g094500.3			Solyc03g033730.1	Solyc03g082500.3
								Solyc03g071690.3		Solyc04g078670.3			Solyc04g005630.3	Solyc09g009210.3
								Solyc03g007890.3		Solyc02g069380.3			Solyc12g006680.2	Solyc04g080700.3
								Solyc03g112060.3		Solyc12g008910.2			Solyc06g084170.3	Solyc09g089640.2
								Solyc10g078240.2		Solyc06g050560.3			Solyc09g065070.2	Solyc03g091000.1
								Solyc04g008110.3		Solyc08g076450.3			Solyc04g040120.1	Solyc09g009880.3
								Solyc03g093400.2		Solyc03g033630.3			Solyc03g114850.3	Solyc02g093300.3
								Solyc05g005140.3		Solyc06g053350.3			Solyc05g053965.1	Solyc03g033630.3
								Solyc03g118710.3		Solyc11g005620.1			Solyc01g096550.3	Solyc02g070260.3
								Solyc05g013680.3		Solyc06g071270.3			Solyc01g008220.3	Solyc04g074980.3
								Solyc09g060100.3		Solyc04g081350.3			Solyc02g071810.3	Solyc06g075540.3
								Solyc08g006350.3		Solyc09g057630.3			Solyc11g039570.2	Solyc05g054640.3
								Solyc09g009010.3		Solyc02g067120.3			Solyc05g008900.3	Solyc01g008180.3
								Solyc10g018300.2		Solyc05g056120.3			Solyc12g009480.2	Solyc04g007070.3
								Solyc05g008770.3		Solyc05g006620.3			Solyc05g052300.3	Solyc07g009490.3
								Solyc10g084650.2		Solyc11g006640.2			Solyc08g068350.3	Solyc02g036380.3
								Solyc02g087340.3		Solyc08g082230.3			Solyc03g116280.3	Solyc07g063210.3
								Solyc11g010470.2		Solyc07g008320.3			Solyc02g081330.4	Solyc08g006080.1
								Solyc05g012500.3		Solyc08g079850.3			Solyc02g077470.3	Solyc01g087670.3
								Solyc06g053670.1		Solyc03g115820.3			Solyc07g045160.3	Solyc10g054860.2
								Solyc03g096850.3		Solyc07g054740.3			Solyc04g072070.3	Solyc10g006760.3
								Solyc06g035690.3		Solyc07g055260.3			Solyc11g071230.2	Solyc01g094030.3
								Solyc02g023990.3		Solyc11g020780.2			Solyc08g079650.3	Solyc07g006160.3
								Solyc09g011810.3		Solyc04g063350.3			Solyc10g087010.2	Solyc07g007190.3
								Solyc04g080450.1		Solyc02g081290.3			Solyc08g080650.3	Solyc09g075730.3
								Solyc03g063560.3		Solyc01g091360.3			Solyc01g068640.3	Solyc02g067390.3
								Solyc11g009080.2		Solyc09g055230.3			Solyc05g006630.3	Solyc03g034080.3
								Solyc03g078640.1		Solyc09g098100.3			Solyc01g080380.3	Solyc08g082240.1
								Solyc06g050620.3		Solyc12g088040.2			Solyc01g008620.3	Solyc01g109380.3
								Solyc04g005090.3		Solyc01g096020.3			Solyc11g072440.2	Solyc01g104790.3
								Solyc05g052240.3		Solyc01g090440.2			Solyc09g014160.2	Solyc10g079560.1
								Solyc09g065180.3		Solyc02g082540.3			Solyc04g009320.3	Solyc08g079170.3
								Solyc09g065560.3		Solyc02g082080.1			Solyc11g020040.2	Solyc08g048240.3
								Solyc05g008920.3		Solyc03g081320.3			Solyc06g060070.3	Solyc03g112670.3
								Solyc02g014460.3		Solyc02g093270.3			Solyc07g047940.3	Solyc04g063280.3
								Solyc04g007780.3		Solyc10g078180.2			Solyc02g080830.1	Solyc09g014710.3
								Solyc04g076870.3		Solyc01g109180.3			Solyc08g082710.3	Solyc01g089870.3
								Solyc03g096810.3		Solyc11g069380.2			Solyc01g099210.3	Solyc01g094050.1
								Solyc10g009060.1		Solyc02g069180.3			Solyc01g106170.3	Solyc09g015170.3
								Solyc02g082140.3		Solyc07g007160.3			Solyc01g105620.3	Solyc10g084650.2
								Solyc03g123560.3		Solyc07g063260.3			Solyc05g051180.2	Solyc10g018600.2
								Solyc04g080790.3		Solyc06g069310.3			Solyc11g013760.2	Solyc12g014250.2
								Solyc04g076040.3		Solyc11g068540.2			Solyc02g063510.1	Solyc03g121260.3
								Solyc04g054890.3		Solyc11g012550.2			Solyc04g005490.3	Solyc02g086660.3
								Solyc03g078380.1		Solyc06g069370.3			Solyc01g106500.3	Solyc03g082910.3
								Solyc05g009930.3		Solyc12g044860.2			Solyc03g034057.1	Solyc02g083560.3
								Solyc02g084990.3		Solyc02g021470.3			Solyc03g118200.3	Solyc05g016440.3
								Solyc02g090260.2		Solyc03g113700.3			Solyc08g005630.3	Solyc02g068730.3
								Solyc03g116570.3		Solyc08g006310.3			Solyc01g094840.3	Solyc04g008640.3
								Solyc11g008620.2		Solyc04g080850.3			Solyc01g073890.3	Solyc08g016050.3
								Solyc11g068790.2		Solyc10g084890.2			Solyc03g113080.3	Solyc03g121730.3
								Solyc05g049980.3		Solyc09g016940.3			Solyc07g063165.1	Solyc12g100270.2
								Solyc03g026080.3		Solyc02g068340.3			Solyc07g045040.3	Solyc11g071460.2
								Solyc02g092700.3		Solyc11g071575.1			Solyc01g058020.3	Solyc07g008095.1
								Solyc05g052600.3		Solyc05g052580.3			Solyc07g008250.3	Solyc11g012900.2
								Solyc07g063610.3		Solyc04g008200.3			Solyc09g011170.3	Solyc11g012610.2
								Solyc05g014510.3		Solyc00g005840.3			Solyc02g072150.3	Solyc01g087340.3
								Solyc03g031700.3		Solyc06g068950.3			Solyc11g016930.1	Solyc12g036320.2
								Solyc07g064420.3		Solyc02g081250.2			Solyc01g103440.3	Solyc04g076550.3
								Solyc06g081980.1		Solyc08g006540.3			Solyc01g100460.3	Solyc08g069065.1
								Solyc05g005560.4		Solyc11g067080.2			Solyc07g006680.1	Solyc09g075040.3
								Solyc06g075190.1		Solyc04g078390.2			Solyc04g081260.3	Solyc11g072200.2
								Solyc08g077180.3		Solyc08g075100.3			Solyc05g009490.2	Solyc10g086220.2
								Solyc01g108630.3		Solyc03g118020.3			Solyc06g068360.3	Solyc11g010920.2
								Solyc07g017800.3		Solyc08g077220.3			Solyc06g005680.3	Solyc12g042950.2
								Solyc02g080780.3		Solyc09g011750.3			Solyc03g051790.3	Solyc03g007210.3
								Solyc07g061940.3		Solyc10g053970.2			Solyc09g007850.3	Solyc01g103180.3
								Solyc07g020800.3					Solyc06g051360.3	Solyc02g086430.3
								Solyc01g094700.3					Solyc07g063260.3	Solyc01g098350.3
								Solyc05g006550.3					Solyc09g061410.1	Solyc05g006400.2
								Solyc05g009570.3					Solyc03g119320.1	Solyc05g012690.3
								Solyc01g110960.3					Solyc10g084620.2	Solyc09g055180.3
								Solyc08g006640.3					Solyc09g018510.3	Solyc12g056450.2
								Solyc05g052760.3					Solyc10g078320.2	Solyc07g014650.3
								Solyc09g098040.3					Solyc06g054130.1	Solyc01g068250.2
								Solyc09g014770.3					Solyc06g049030.3	Solyc05g056090.3
								Solyc01g111520.3					Solyc03g098240.3	Solyc07g064560.3
								Solyc03g118030.3					Solyc10g009400.3	Solyc07g017430.3
								Solyc04g008040.3					Solyc02g077630.3	Solyc08g074883.1
								Solyc04g005340.2					Solyc09g014730.3	Solyc02g092470.3
								Solyc02g024060.2					Solyc03g113460.1	Solyc05g056270.3
								Solyc11g072490.2					Solyc11g008820.2	Solyc00g006800.3
								Solyc02g077900.3					Solyc04g081590.3	Solyc02g068100.3
								Solyc03g043660.3					Solyc05g025820.3	Solyc10g008570.3
								Solyc02g090840.3					Solyc09g082530.2	Solyc02g021620.3
								Solyc12g010010.2					Solyc12g087860.2	Solyc05g006680.3
								Solyc11g069910.2					Solyc08g066650.3	Solyc04g082040.3
								Solyc08g076360.3					Solyc08g068610.3	Solyc07g032260.3
								Solyc11g008470.2					Solyc09g061250.3	Solyc09g065210.3
								Solyc07g066030.3					Solyc03g019690.1	Solyc01g106780.3
								Solyc12g011000.2					Solyc11g071580.2	Solyc06g065030.3
								Solyc01g103540.3					Solyc08g016170.3	Solyc09g010210.3
								Solyc12g056740.2					Solyc02g067700.1	Solyc11g064953.1
								Solyc12g049410.2					Solyc05g043360.2	Solyc11g067140.2
								Solyc01g079390.3					Solyc04g079470.3	Solyc12g056860.2
								Solyc01g109870.3					Solyc03g033500.3	Solyc10g007110.3
								Solyc05g014130.3					Solyc11g010270.2	Solyc09g090710.3
								Solyc03g118640.3					Solyc10g083380.2	Solyc08g005720.3
								Solyc03g119450.3					Solyc02g078890.1	Solyc01g106940.3
								Solyc02g071040.3					Solyc11g008980.1	Solyc04g080340.3
								Solyc07g063870.3					Solyc11g018800.2	Solyc02g021550.3
								Solyc12g098380.2					Solyc04g054690.3	Solyc03g113120.3
								Solyc07g061960.3					Solyc08g079230.1	Solyc11g071860.2
								Solyc11g066760.2					Solyc03g059260.3	Solyc05g007050.3
								Solyc01g006710.3					Solyc07g056500.3	Solyc01g087500.3
								Solyc07g047790.3					Solyc09g066260.3	Solyc01g079650.3
								Solyc04g070980.3					Solyc12g095810.2	Solyc05g015520.3
								Solyc11g069720.2					Solyc04g072890.3	Solyc04g058150.3
								Solyc03g115590.3					Solyc09g031940.1	Solyc12g096810.2
								Solyc05g054490.3					Solyc05g014760.3	Solyc10g084400.2
								Solyc04g016520.3					Solyc01g068240.3	Solyc03g119140.3
								Solyc04g049450.3					Solyc07g053570.3	Solyc06g066210.1
								Solyc12g015690.2					Solyc08g076390.3	Solyc12g005070.2
								Solyc03g096800.3					Solyc10g050670.1	Solyc01g009040.3
								Solyc11g033260.2					Solyc10g008400.1	Solyc02g069350.3
								Solyc01g097640.3					Solyc10g079110.2	Solyc08g075960.3
								Solyc11g007850.2					Solyc12g005340.2	Solyc05g050430.1
								Solyc03g097910.3					Solyc02g081230.3	Solyc12g098330.2
								Solyc09g009080.3					Solyc09g008970.1	Solyc11g010200.2
								Solyc08g081900.3					Solyc01g065510.2	Solyc10g078400.2
								Solyc12g099440.2					Solyc02g092450.3	Solyc02g067830.3
								Solyc06g072280.3					Solyc05g007200.3	Solyc06g005200.3
								Solyc04g080770.3					Solyc12g011100.2	Solyc01g073670.3
								Solyc01g065580.3					Solyc07g061950.3	Solyc06g074380.3
								Solyc03g114640.3					Solyc06g009610.1	Solyc03g025420.3
								Solyc07g007670.3					Solyc03g120330.1	Solyc06g053455.1
								Solyc11g071640.2					Solyc02g082120.3	Solyc10g081680.1
								Solyc05g014050.3					Solyc06g076050.3	Solyc10g085790.2
								Solyc11g008460.1					Solyc08g082160.3	Solyc07g018090.3
								Solyc08g023500.3					Solyc05g026240.2	Solyc12g015780.2
								Solyc05g010590.3					Solyc04g007050.3	Solyc12g099450.2
								Solyc01g104300.3					Solyc11g013330.2	Solyc10g017600.3
								Solyc01g008290.3					Solyc03g006970.1	Solyc01g105070.3
								Solyc11g071620.3					Solyc09g014720.2	Solyc07g049180.3
								Solyc12g013990.2					Solyc01g102490.3	Solyc12g015770.2
								Solyc08g080220.2					Solyc06g074620.3	Solyc03g078580.3
								Solyc02g038750.3					Solyc05g008510.3	Solyc04g007450.3
								Solyc03g005030.3					Solyc06g063210.3	Solyc03g121040.3
								Solyc07g065980.3					Solyc02g082150.1	Solyc03g118480.3
								Solyc02g065370.3					Solyc01g096280.2	Solyc09g016950.3
								Solyc01g006150.3					Solyc12g056400.2	Solyc06g075190.1
								Solyc05g051900.3					Solyc04g010050.3	Solyc04g071990.3
								Solyc01g090690.3					Solyc01g098960.2	Solyc02g067580.3
								Solyc01g111765.1					Solyc02g084890.2	Solyc04g082840.3
								Solyc01g086710.3					Solyc05g010790.2	Solyc11g020780.2
								Solyc03g005450.3					Solyc11g069030.2	Solyc10g049660.2
								Solyc02g084020.3					Solyc01g079200.3	Solyc06g072135.1
								Solyc10g008140.3					Solyc08g081240.3	Solyc12g049220.2
								Solyc01g079760.3					Solyc04g074310.3	Solyc04g054510.3
								Solyc06g007980.3					Solyc07g007325.1	Solyc09g065900.3
								Solyc03g121500.3					Solyc05g006160.3	Solyc01g111110.3
								Solyc12g009440.2					Solyc02g080400.2	Solyc08g080140.3
								Solyc08g076840.3					Solyc07g053370.1	Solyc01g094280.3
								Solyc12g088730.2					Solyc12g006770.1	Solyc05g052760.3
								Solyc09g010190.3					Solyc02g067200.3	Solyc04g049620.2
								Solyc10g085225.1					Solyc04g078110.1	Solyc07g049680.3
								Solyc03g116170.3					Solyc10g086240.2	Solyc12g038490.2
								Solyc07g062640.3					Solyc01g104230.3	Solyc04g009560.3
								Solyc02g062700.3					Solyc02g079600.3	Solyc04g077440.3
								Solyc03g118650.3					Solyc04g005170.1	Solyc04g082430.3
								Solyc11g068690.2					Solyc12g015920.2	Solyc08g066120.3
								Solyc11g008710.2					Solyc03g097860.1	Solyc09g010060.3
								Solyc07g025370.3					Solyc07g043580.3	Solyc09g090740.3
								Solyc07g053470.3					Solyc02g086280.3	Solyc01g079750.3
								Solyc12g009120.2					Solyc03g118880.3	Solyc06g060790.1
								Solyc04g054310.3					Solyc09g097960.3	Solyc11g008040.2
								Solyc01g099100.3					Solyc03g093270.3	Solyc06g051190.2
								Solyc01g080690.3					Solyc10g078370.2	Solyc11g071300.2
								Solyc10g083110.2					Solyc03g083480.3	Solyc06g084290.3
								Solyc09g064720.3					Solyc09g075740.1	Solyc08g081170.3
								Solyc05g055360.3					Solyc03g006010.3	Solyc07g055910.3
								Solyc02g092580.3					Solyc08g079190.1	Solyc01g099230.3
								Solyc07g056110.3					Solyc01g104650.3	Solyc01g103160.3
								Solyc11g044540.2					Solyc12g056180.2	Solyc04g081580.3
								Solyc05g053100.3					Solyc01g100010.3	Solyc12g096060.2
								Solyc04g050550.2					Solyc03g083650.3	Solyc11g006350.1
								Solyc06g053810.3					Solyc05g009610.1	Solyc09g074660.3
								Solyc07g043560.3					Solyc03g093290.2	Solyc04g078980.3
								Solyc02g087770.3					Solyc09g008560.3	Solyc01g021640.3
								Solyc02g087220.3					Solyc02g093335.1	Solyc09g015670.3
								Solyc03g113630.3					Solyc06g074530.1	Solyc02g080140.3
								Solyc09g073000.3					Solyc01g005530.3	Solyc09g007330.3
								Solyc12g006290.2					Solyc08g067960.3	Solyc09g074630.3
								Solyc01g096450.3					Solyc05g050000.3	Solyc05g007020.3
								Solyc10g079370.2					Solyc05g043217.1	Solyc08g075080.3
								Solyc03g120450.3					Solyc08g061920.2	Solyc04g016260.3
								Solyc03g097160.3					Solyc06g075610.1	Solyc10g080070.2
								Solyc09g009770.3					Solyc11g006200.2	Solyc09g007347.1
								Solyc01g088090.3					Solyc06g075580.3	Solyc02g078640.3
								Solyc06g009160.3					Solyc10g080045.1	Solyc10g079790.1
								Solyc06g069890.3					Solyc10g009550.3	Solyc09g007950.2
								Solyc01g087880.3					Solyc11g042580.1	Solyc01g099240.3
								Solyc03g114580.3					Solyc09g009520.3	Solyc10g008460.3
								Solyc04g076880.3					Solyc07g053640.1	Solyc01g086740.3
								Solyc12g015780.2					Solyc11g065940.2	Solyc02g085180.4
								Solyc12g009300.3					Solyc00g053440.3	Solyc05g053590.3
								Solyc02g081730.3					Solyc03g114710.3	Solyc03g119490.3
								Solyc04g007120.3					Solyc11g069360.2	Solyc03g096900.3
								Solyc08g079020.3					Solyc12g099890.2	Solyc12g099530.2
								Solyc08g078560.3					Solyc03g113520.3	Solyc08g074890.3
								Solyc11g070020.2					Solyc02g086650.3	Solyc01g080415.1
								Solyc07g055980.3					Solyc07g005640.3	Solyc10g079730.2
								Solyc12g005930.2					Solyc03g033330.3	Solyc06g073190.3
								Solyc08g005480.3					Solyc04g079940.3	Solyc01g091310.3
								Solyc06g082980.3					Solyc12g015655.1	Solyc09g075440.3
								Solyc07g049230.1					Solyc10g055260.2	Solyc11g006090.2
								Solyc01g110340.3					Solyc02g091820.2	Solyc12g100130.1
								Solyc04g077210.3					Solyc08g079545.1	Solyc12g005050.2
								Solyc00g140060.3					Solyc01g005800.3	Solyc01g107380.3
								Solyc06g082370.3					Solyc01g079670.2	Solyc08g075520.3
								Solyc03g118680.3					Solyc12g005720.1	Solyc04g054330.3
								Solyc11g068720.2					Solyc03g031920.3	Solyc11g067340.1
								Solyc03g121850.3					Solyc07g014610.3	Solyc07g045190.2
								Solyc08g075400.3					Solyc03g025720.3	Solyc04g080580.3
								Solyc10g047120.2					Solyc10g086520.2	Solyc02g062650.3
								Solyc11g064790.2					Solyc09g066290.3	Solyc01g094680.3
								Solyc12g008760.2					Solyc04g082220.2	Solyc01g079320.3
								Solyc01g009380.3					Solyc04g079900.3	Solyc12g038670.2
								Solyc02g086050.3					Solyc10g076250.2	Solyc07g049580.3
								Solyc03g119080.4					Solyc10g005950.3	Solyc11g012860.2
								Solyc05g055260.3					Solyc07g053300.1	Solyc11g005140.1
								Solyc02g071280.3					Solyc09g014380.3	Solyc02g081610.2
								Solyc03g083210.3					Solyc01g087590.3	Solyc04g009200.3
								Solyc05g054120.1					Solyc11g069970.1	Solyc01g109870.3
								Solyc01g066310.3					Solyc09g014610.3	Solyc09g075760.3
								Solyc02g068900.3					Solyc01g008040.1	Solyc03g026010.2
								Solyc02g088190.3					Solyc07g064270.3	Solyc07g042580.3
								Solyc07g005860.3					Solyc04g040130.1	Solyc02g070500.1
								Solyc08g006000.3					Solyc12g036325.1	Solyc02g080440.3
								Solyc09g007630.3					Solyc04g016540.2	Solyc02g071160.3
								Solyc11g066020.2					Solyc10g086710.2	Solyc05g018930.1
								Solyc06g074310.3					Solyc06g062420.3	Solyc06g050315.1
								Solyc04g078120.3					Solyc02g078250.3	Solyc06g076750.3
								Solyc12g094620.2					Solyc07g042560.3	Solyc03g059250.3
								Solyc12g062250.2					Solyc10g085720.2	Solyc12g096040.2
								Solyc01g065560.3					Solyc05g008060.3	Solyc02g093720.3
								Solyc03g120080.3					Solyc06g066590.3	Solyc02g087250.3
								Solyc12g099250.2					Solyc02g072540.3	Solyc03g121960.3
								Solyc03g083100.3					Solyc09g014580.3	Solyc01g095900.3
								Solyc01g098700.3					Solyc03g083615.1	Solyc05g056140.3
								Solyc11g068950.2					Solyc01g095150.3	Solyc09g092170.2
								Solyc06g074090.3					Solyc06g072220.1	Solyc01g006370.3
								Solyc10g024410.2					Solyc12g088360.2	Solyc01g095060.3
								Solyc12g088670.2					Solyc01g112080.3	Solyc01g108710.3
								Solyc09g009890.3					Solyc02g092820.3	Solyc01g111310.3
								Solyc01g111420.3					Solyc09g005740.2	Solyc08g014130.3
								Solyc02g062530.3					Solyc01g111250.3	Solyc11g011850.2
								Solyc06g073740.3					Solyc02g077060.2	Solyc03g007120.3
								Solyc03g025600.3					Solyc01g106710.1	Solyc09g098310.3
								Solyc08g074280.3					Solyc01g103510.3	Solyc12g089290.2
								Solyc11g018560.2					Solyc04g005160.2	Solyc03g031750.2
								Solyc04g081170.3					Solyc02g094180.3	Solyc01g068267.1
								Solyc03g063750.3					Solyc04g024960.1	Solyc01g111570.3
								Solyc12g096760.2					Solyc03g121990.3	Solyc01g107550.3
								Solyc10g086780.2					Solyc04g007200.3	Solyc01g096500.3
								Solyc06g065480.3					Solyc02g089120.3	Solyc11g071540.2
								Solyc01g096920.3					Solyc07g053130.3	Solyc10g081270.2
								Solyc11g012760.2					Solyc11g070070.2	Solyc10g080280.2
								Solyc03g121640.3					Solyc02g078620.1	Solyc07g008530.1
								Solyc05g009470.3					Solyc08g083370.3	Solyc06g064430.1
								Solyc10g076710.2					Solyc03g113070.3	Solyc06g008220.3
								Solyc01g098100.2					Solyc03g121000.3	Solyc10g081580.2
								Solyc03g025585.1					Solyc03g007970.2	Solyc12g009810.2
								Solyc03g006310.3					Solyc03g093070.1	Solyc04g074090.3
								Solyc01g028830.3					Solyc03g098030.3	Solyc01g104470.3
								Solyc02g081910.2					Solyc04g071070.2	Solyc04g008890.3
								Solyc11g010190.1					Solyc03g113580.1	Solyc01g056520.3
								Solyc12g096190.2					Solyc04g071540.3	Solyc10g007390.3
								Solyc06g060290.3					Solyc10g006440.3	Solyc03g121250.3
								Solyc12g098830.2					Solyc01g095770.3	Solyc02g065380.3
								Solyc08g080370.3					Solyc06g008030.3	Solyc02g085520.3
								Solyc10g081540.2					Solyc03g005640.1	Solyc12g005250.2
								Solyc01g058390.3					Solyc05g050800.3	Solyc12g011213.1
								Solyc04g011530.3					Solyc09g089580.3	Solyc08g068340.3
								Solyc11g007900.2					Solyc01g100020.3	Solyc02g079210.3
								Solyc10g080970.2					Solyc06g069070.1	Solyc08g077920.3
								Solyc09g015650.3					Solyc07g032510.3	Solyc03g025610.2
								Solyc06g018110.3					Solyc01g094550.3	Solyc03g095960.1
								Solyc05g012100.3					Solyc08g014030.1	Solyc12g008960.2
								Solyc02g078460.3					Solyc10g083210.2	Solyc11g010560.2
								Solyc04g015340.3					Solyc07g048050.2	Solyc08g008380.3
								Solyc03g112820.3					Solyc11g069280.2	Solyc02g079440.2
								Solyc02g069100.3					Solyc05g051650.1	Solyc03g120440.2
								Solyc07g066460.3					Solyc06g073520.3	Solyc02g065300.1
								Solyc06g075010.3					Solyc03g112320.3	Solyc01g105780.3
								Solyc05g006910.3					Solyc05g053000.1	Solyc05g051050.3
								Solyc08g082620.3					Solyc10g009380.3	Solyc07g039340.3
								Solyc06g005970.2					Solyc11g017470.2	Solyc08g082070.3
								Solyc09g011850.3					Solyc08g066590.3	Solyc03g007070.3
								Solyc02g089340.3					Solyc07g053170.3	Solyc07g005940.3
								Solyc03g082720.3					Solyc03g118870.3	Solyc03g007260.3
								Solyc02g085745.1					Solyc02g082557.1	Solyc03g097675.1
								Solyc06g050130.3					Solyc04g005420.3	Solyc03g082590.3
								Solyc08g068200.3					Solyc06g051815.1	Solyc08g078250.3
								Solyc02g069470.3					Solyc02g072210.1	Solyc02g092440.3
								Solyc08g061000.3					Solyc10g050220.2	Solyc04g071510.3
								Solyc06g062360.3					Solyc00g247300.3	Solyc11g012705.1
								Solyc09g025260.3					Solyc06g063190.3	Solyc10g055240.2
								Solyc01g060130.3					Solyc01g111820.2	Solyc01g008170.3
								Solyc04g081580.3					Solyc04g015600.3	Solyc03g033830.2
								Solyc03g114150.3					Solyc08g067970.3	Solyc08g066700.3
								Solyc05g023763.1					Solyc04g076220.3	Solyc08g036600.2
								Solyc11g006550.3					Solyc12g098710.2	Solyc01g104490.3
								Solyc04g054980.3					Solyc06g009630.1	Solyc09g008520.3
								Solyc10g076840.2					Solyc05g018820.1	Solyc07g040690.3
								Solyc12g005860.2					Solyc12g096840.2	Solyc07g016170.3
								Solyc02g068730.3					Solyc09g009280.1	Solyc07g006320.3
								Solyc09g075070.3					Solyc03g078380.1	Solyc06g060370.3
								Solyc08g045850.3					Solyc04g051150.3	Solyc07g052110.3
								Solyc10g007180.2					Solyc10g079130.2	Solyc10g074720.2
								Solyc05g009630.3					Solyc01g081440.3	Solyc11g064950.2
								Solyc04g082300.2					Solyc05g024010.3	Solyc06g009120.3
								Solyc08g014130.3					Solyc12g005790.2	Solyc12g088900.2
								Solyc08g075850.3					Solyc02g062890.2	Solyc08g048370.3
								Solyc02g093590.3					Solyc06g076300.3	Solyc11g008670.2
								Solyc06g069385.1					Solyc04g082970.3	Solyc09g091650.3
								Solyc10g080045.1					Solyc11g064840.1	Solyc03g123790.3
								Solyc07g006010.3					Solyc02g080890.3	Solyc01g006100.3
								Solyc08g065870.3					Solyc09g089740.3	Solyc03g083610.3
								Solyc04g080390.3					Solyc04g049920.3	Solyc01g106690.3
								Solyc11g008440.2					Solyc07g065420.1	Solyc05g006340.3
								Solyc01g111600.3					Solyc05g014390.3	Solyc05g008450.3
								Solyc01g014180.3					Solyc07g055650.1	Solyc06g073500.3
								Solyc07g062730.1					Solyc03g116335.1	Solyc10g081250.2
								Solyc08g081890.3					Solyc04g079120.3	Solyc07g008330.3
								Solyc02g085230.3					Solyc12g099900.1	Solyc09g013150.3
								Solyc04g076570.3					Solyc04g009960.3	Solyc09g074670.3
								Solyc03g123610.3					Solyc01g111580.3	Solyc11g068730.2
								Solyc01g094020.3					Solyc08g068600.3	Solyc07g063020.2
								Solyc03g111850.3					Solyc07g005090.3	Solyc05g051990.3
								Solyc05g054210.3					Solyc10g076180.1	Solyc05g008930.3
								Solyc08g075070.3					Solyc10g078670.2	Solyc06g054690.3
								Solyc10g081270.2					Solyc03g116890.3	Solyc09g075560.1
								Solyc10g006010.3					Solyc04g077860.3	Solyc10g053970.2
								Solyc01g096090.3					Solyc09g091880.3	Solyc01g088710.3
								Solyc02g030170.3					Solyc04g080260.3	Solyc05g025650.3
								Solyc08g067840.3					Solyc11g072660.2	Solyc01g067750.3
								Solyc01g096250.2					Solyc08g065190.3	Solyc03g098140.3
								Solyc02g081920.3					Solyc02g092000.3	Solyc09g007360.3
								Solyc10g047300.2					Solyc03g116710.3	Solyc02g086670.3
								Solyc07g014590.3					Solyc07g006480.3	Solyc12g044600.3
								Solyc08g022120.3					Solyc08g061250.3	Solyc03g110890.1
								Solyc09g011420.3					Solyc01g088550.3	Solyc09g009850.3
								Solyc04g049710.3					Solyc01g105290.3	Solyc03g046570.3
								Solyc10g079350.2					Solyc09g066270.3	Solyc12g044410.2
								Solyc01g112280.3					Solyc05g056500.1	Solyc05g055350.3
								Solyc08g074600.3					Solyc08g062960.3	Solyc12g096580.2
								Solyc10g084620.2					Solyc09g059030.3	Solyc09g007730.3
								Solyc06g065650.3					Solyc10g076240.2	Solyc01g005490.3
								Solyc08g083035.1					Solyc04g014600.3	Solyc09g065520.3
								Solyc02g063280.3					Solyc02g077370.1	Solyc05g052470.3
								Solyc04g049670.3					Solyc02g093070.3	Solyc12g005310.2
								Solyc06g050170.3					Solyc07g040710.3	Solyc04g008840.3
								Solyc02g094260.1					Solyc01g112220.3	Solyc04g009990.3
								Solyc07g043420.3					Solyc07g005610.3	Solyc08g079670.3
								Solyc03g118040.3					Solyc07g055690.1	Solyc02g081210.3
								Solyc12g007030.2					Solyc06g010033.1	Solyc11g066950.2
								Solyc02g069770.3					Solyc03g032060.1	Solyc12g015690.2
								Solyc06g068490.3					Solyc03g122350.3	Solyc08g077010.1
								Solyc07g045080.3					Solyc01g099950.1	Solyc02g079040.3
								Solyc12g087990.2					Solyc11g005440.2	Solyc10g005030.3
								Solyc06g005940.3					Solyc02g080620.3	Solyc05g054400.3
								Solyc01g095740.3					Solyc05g054560.3	Solyc01g112140.3
								Solyc11g068680.2					Solyc05g010320.3	Solyc08g081080.3
								Solyc05g006940.3					Solyc02g062375.1	Solyc08g078990.2
								Solyc04g072450.3					Solyc12g098210.2	Solyc10g038190.2
								Solyc12g099280.2					Solyc11g006500.2	Solyc00g009110.3
								Solyc05g015490.3					Solyc02g083470.3	Solyc09g007940.3
								Solyc12g006470.2					Solyc09g031770.3	Solyc07g032240.3
								Solyc07g055640.1					Solyc04g014480.3	Solyc01g106800.3
								Solyc05g054570.3					Solyc02g083870.3	Solyc07g063430.3
								Solyc02g079730.3					Solyc05g009590.3	Solyc09g075570.1
								Solyc09g092340.3					Solyc12g017350.2	Solyc03g117380.3
								Solyc07g065270.1					Solyc05g051490.3	Solyc02g069420.3
								Solyc05g053480.3					Solyc10g006700.1	Solyc02g071240.3
								Solyc09g007440.3					Solyc01g097380.2	Solyc07g025200.1
								Solyc04g077830.2					Solyc07g056480.3	Solyc10g086510.2
								Solyc12g098370.2					Solyc10g080410.2	Solyc08g082170.3
								Solyc11g020870.2					Solyc08g008050.3	Solyc01g080500.2
								Solyc03g114970.3					Solyc06g051820.3	Solyc08g076350.3
								Solyc02g081660.3					Solyc10g084325.1	Solyc11g042620.2
								Solyc01g097000.3					Solyc03g093380.2	Solyc03g097200.3
								Solyc09g075860.3					Solyc08g067310.1	Solyc01g109280.3
								Solyc07g044760.3					Solyc02g086210.3	Solyc05g007970.3
								Solyc12g007170.2					Solyc01g011510.3	Solyc03g113970.3
								Solyc05g015150.3					Solyc08g081195.1	Solyc12g056210.2
								Solyc02g079210.3					Solyc06g071820.3	Solyc07g062610.3
								Solyc01g100420.3					Solyc04g057830.1	Solyc02g090130.3
								Solyc06g059870.1					Solyc04g076880.3	Solyc11g005590.1
								Solyc01g010135.1					Solyc06g073160.3	Solyc01g008140.3
								Solyc01g096040.3					Solyc09g011390.3	Solyc10g083110.2
								Solyc06g083040.3					Solyc02g062370.3	Solyc04g005560.3
								Solyc07g043500.1					Solyc08g036640.3	Solyc12g098950.2
								Solyc11g010950.2					Solyc04g054730.3	Solyc07g056110.3
								Solyc08g065350.3					Solyc12g008340.2	Solyc11g071570.2
								Solyc07g066480.3					Solyc11g012670.1	Solyc01g056990.3
								Solyc01g087780.2					Solyc09g090030.2	Solyc05g012290.3
								Solyc01g067680.3					Solyc12g040740.2	Solyc07g064610.3
								Solyc05g041860.3					Solyc02g086880.3	Solyc08g005480.3
								Solyc03g116380.3					Solyc06g009190.3	Solyc06g069770.3
								Solyc04g011650.3					Solyc11g009010.2	Solyc02g065780.1
								Solyc09g009190.3					Solyc08g076470.3	Solyc12g098675.1
								Solyc06g008940.3					Solyc03g120990.3	Solyc10g079430.2
								Solyc08g077510.3					Solyc05g018870.2	Solyc03g114760.3
								Solyc08g066570.2					Solyc03g082510.1	Solyc04g005910.3
								Solyc08g081570.3					Solyc06g083150.3	Solyc08g067670.3
								Solyc03g096830.3					Solyc01g008650.3	Solyc01g094060.3
								Solyc06g054530.3					Solyc09g031920.1	Solyc10g083310.2
								Solyc09g007850.3					Solyc08g074550.3	Solyc01g088240.3
								Solyc07g045350.3					Solyc10g006040.1	Solyc11g007690.2
								Solyc09g083350.3					Solyc07g065980.3	Solyc12g009230.2
								Solyc01g006830.3					Solyc01g006650.2	Solyc03g007100.3
								Solyc04g007490.3					Solyc09g025230.3	Solyc03g111250.3
								Solyc08g065940.3					Solyc01g010020.3	Solyc02g087800.3
								Solyc06g073560.3					Solyc03g082380.3	Solyc09g090210.3
								Solyc05g012390.3					Solyc08g067410.2	Solyc02g092950.3
								Solyc02g014310.3					Solyc04g025040.1	Solyc07g053060.3
								Solyc07g065200.3					Solyc02g083370.1	Solyc03g034165.1
								Solyc10g078590.2					Solyc10g044720.2	Solyc08g077730.3
								Solyc11g006350.1					Solyc06g050760.1	Solyc06g053450.3
								Solyc11g056650.2					Solyc11g065135.1	Solyc08g016070.2
								Solyc04g016540.2					Solyc01g098790.2	Solyc04g005290.3
								Solyc02g088470.1					Solyc05g005100.3	Solyc11g044270.2
								Solyc06g054590.3					Solyc07g049530.3	Solyc10g051380.2
								Solyc06g007910.3					Solyc03g006400.3	Solyc11g010310.2
								Solyc07g063220.3					Solyc04g071260.3	Solyc02g065370.3
								Solyc10g045270.2					Solyc10g076940.2	Solyc02g072260.3
								Solyc05g014390.3					Solyc12g007110.2	Solyc01g080770.3
								Solyc08g076650.3					Solyc05g005470.3	Solyc08g080850.3
								Solyc02g064950.3					Solyc01g096880.3	Solyc05g026080.3
								Solyc07g062120.3					Solyc06g071060.1	Solyc09g090730.2
								Solyc05g012920.2					Solyc01g100370.3	Solyc02g092780.2
								Solyc01g088250.3					Solyc02g069310.3	Solyc07g054480.2
								Solyc10g079750.2					Solyc07g062700.3	Solyc07g052830.3
								Solyc09g092050.3					Solyc06g066560.2	Solyc07g025210.2
								Solyc11g005650.1					Solyc09g075500.3	Solyc02g082860.3
								Solyc01g087890.3					Solyc02g078480.3	Solyc02g089760.3
								Solyc01g094280.3					Solyc05g015510.3	Solyc07g007320.2
								Solyc01g099230.3					Solyc04g008850.1	Solyc02g083900.3
								Solyc07g043460.3					Solyc06g036260.3	Solyc07g052320.3
								Solyc01g086810.2					Solyc11g010790.1	Solyc07g054490.3
								Solyc10g078860.2					Solyc04g014520.1	Solyc07g066060.3
								Solyc09g007310.3					Solyc08g066690.3	Solyc04g011430.3
								Solyc07g032250.3					Solyc04g063350.3	Solyc06g030540.3
								Solyc05g052820.3					Solyc01g097390.3	Solyc12g088880.2
								Solyc03g111310.3					Solyc10g074880.2	Solyc03g005990.3
								Solyc08g023490.3					Solyc07g045530.2	Solyc06g083890.3
								Solyc06g034230.2					Solyc12g036450.2	Solyc09g061280.3
								Solyc04g005860.3					Solyc01g087840.3	Solyc03g025330.3
								Solyc06g065440.1					Solyc10g009487.1	Solyc06g071010.3
								Solyc12g056340.2					Solyc01g106610.2	Solyc04g051800.3
								Solyc04g011630.1					Solyc08g007600.1	Solyc04g078060.1
								Solyc03g111630.3					Solyc07g043310.3	Solyc09g091250.3
								Solyc10g055770.2					Solyc05g024415.1	Solyc10g084530.1
								Solyc08g080680.3					Solyc12g088440.2	Solyc01g100290.3
								Solyc12g056510.2					Solyc07g049160.3	Solyc08g076590.3
								Solyc03g112320.3					Solyc08g008410.3	Solyc12g044880.2
								Solyc04g077780.3					Solyc04g007800.3	Solyc09g010850.3
								Solyc09g010320.3					Solyc03g044090.3	Solyc05g055760.3
								Solyc05g006920.3					Solyc09g065540.3	Solyc01g067680.3
								Solyc09g092430.3					Solyc01g073720.2	Solyc04g071360.3
								Solyc11g006060.1					Solyc05g014290.3	Solyc06g076410.3
								Solyc07g066320.3					Solyc03g116790.3	Solyc09g016940.3
								Solyc10g055810.2					Solyc04g077120.3	Solyc07g041760.3
								Solyc08g066700.3					Solyc10g005000.3	Solyc08g080260.3
								Solyc11g073130.2					Solyc01g006310.3	Solyc05g055700.3
								Solyc12g013960.2					Solyc09g011870.2	Solyc06g064970.3
								Solyc02g079770.3					Solyc02g076890.1	Solyc04g057940.3
								Solyc01g008280.3					Solyc12g008840.2	Solyc03g006130.3
								Solyc07g006320.3					Solyc02g089880.3	Solyc03g118750.3
								Solyc03g006020.3					Solyc03g083400.3	Solyc02g088200.3
								Solyc02g091320.3					Solyc09g008485.1	Solyc07g026620.3
								Solyc02g068760.3					Solyc01g066430.3	Solyc04g008080.1
								Solyc07g017410.3					Solyc12g036500.2	Solyc08g013930.3
								Solyc08g078720.3					Solyc10g084610.3	Solyc06g071440.3
								Solyc04g082090.3					Solyc10g084660.2	Solyc05g010680.2
								Solyc01g098190.3					Solyc02g089115.1	Solyc01g111560.3
								Solyc07g062820.1					Solyc06g007170.3	Solyc03g115880.1
								Solyc09g009430.3					Solyc07g042510.3	Solyc11g068360.1
								Solyc09g066100.3					Solyc01g094590.3	Solyc09g014300.3
								Solyc02g084240.3					Solyc02g063280.3	Solyc04g010220.3
								Solyc08g066790.3					Solyc07g056240.3	Solyc02g085320.1
								Solyc06g084020.3					Solyc07g006590.1	Solyc06g053480.3
								Solyc00g050130.1					Solyc06g005560.3	Solyc11g069810.2
								Solyc08g082930.2					Solyc06g010030.3	Solyc12g005950.2
								Solyc01g095110.3					Solyc06g075270.3	Solyc01g008130.3
								Solyc01g094330.3					Solyc01g096050.3	Solyc01g103460.2
								Solyc04g015020.3					Solyc03g096050.3	Solyc03g111870.3
								Solyc03g093240.3					Solyc12g055970.2	Solyc11g005840.2
								Solyc02g086600.3					Solyc01g073860.3	Solyc08g074495.1
								Solyc04g014740.2					Solyc08g080120.3	Solyc03g112150.1
								Solyc07g043480.1					Solyc01g104550.3	Solyc11g016990.2
								Solyc07g008760.3					Solyc01g098725.1	Solyc02g092920.3
								Solyc09g008640.1					Solyc06g073640.3	Solyc05g025905.1
								Solyc01g081410.3					Solyc09g064470.3	Solyc01g111510.3
								Solyc06g075470.2					Solyc09g075670.1	Solyc03g051970.3
								Solyc05g050580.3					Solyc11g006490.2	Solyc03g079920.3
								Solyc02g079130.3					Solyc06g082020.3	Solyc11g007120.2
								Solyc05g006130.3					Solyc05g050870.3	Solyc03g114120.3
								Solyc07g054460.3					Solyc03g025740.3	Solyc07g005710.3
								Solyc06g054250.3					Solyc06g076490.3	Solyc08g077385.1
								Solyc03g118610.3					Solyc04g054260.3	Solyc08g080070.1
								Solyc03g119060.3					Solyc06g051220.1	Solyc12g056800.2
								Solyc11g066290.2					Solyc10g009483.1	Solyc06g071510.3
								Solyc11g012480.2					Solyc06g082080.3	Solyc04g009473.1
								Solyc01g098740.3					Solyc04g054950.3	Solyc01g080280.3
								Solyc01g068380.3					Solyc03g113920.3	Solyc03g006000.3
								Solyc11g067150.2					Solyc01g087870.3	Solyc07g053020.2
								Solyc02g070390.3					Solyc05g005560.4	Solyc08g008350.3
								Solyc06g008920.3					Solyc08g082210.3	Solyc07g065600.3
								Solyc12g056930.2					Solyc01g105190.3	Solyc11g044250.2
								Solyc03g115490.1					Solyc10g055740.2	Solyc03g082690.3
								Solyc12g013710.2					Solyc10g081690.1	Solyc12g089040.2
								Solyc11g019910.1					Solyc03g118970.3	Solyc11g010720.1
								Solyc07g055540.3					Solyc11g012500.2	Solyc04g082580.3
								Solyc04g011640.3					Solyc03g080030.3	Solyc01g009310.3
								Solyc04g080960.3					Solyc12g010570.1	Solyc07g006260.3
								Solyc02g071875.1					Solyc01g095510.3	Solyc11g068500.2
								Solyc07g065760.2					Solyc01g096630.3	Solyc02g094170.3
								Solyc11g012700.2					Solyc11g066800.2	Solyc02g080150.2
								Solyc11g008140.2					Solyc01g080200.3	Solyc04g016270.2
								Solyc05g009300.1					Solyc12g057075.1	Solyc10g085580.2
								Solyc06g009630.1					Solyc01g067540.1	Solyc02g092300.1
								Solyc07g008030.2					Solyc07g008930.1	Solyc04g081730.3
								Solyc05g006800.1					Solyc12g013840.2	Solyc01g099630.3
								Solyc03g120730.3					Solyc12g056970.1	Solyc02g080995.1
								Solyc11g066680.1					Solyc06g076910.2	Solyc03g119220.3
								Solyc12g100310.2					Solyc07g008540.3	Solyc03g083970.3
								Solyc05g012510.3					Solyc05g050350.2	Solyc03g034050.3
								Solyc09g007390.3					Solyc04g009970.3	Solyc01g097650.3
								Solyc12g015680.1					Solyc04g006990.3	Solyc03g111380.3
								Solyc02g091640.3					Solyc01g109800.2	Solyc12g063050.2
								Solyc03g112530.3					Solyc04g050440.3	Solyc05g015470.1
								Solyc03g083280.3					Solyc03g044600.2	Solyc09g075850.3
								Solyc09g082780.3					Solyc09g007020.1	Solyc02g090540.3
								Solyc11g065340.2					Solyc01g068180.3	Solyc08g078890.2
								Solyc03g005020.3					Solyc07g052570.3	Solyc03g005260.3
								Solyc01g006400.3					Solyc02g090390.3	Solyc02g078590.1
								Solyc03g114040.3					Solyc08g008087.1	Solyc05g009140.3
								Solyc02g087000.3					Solyc07g063510.3	Solyc03g120940.3
								Solyc06g073090.3					Solyc11g005240.1	Solyc03g124040.3
								Solyc02g081880.3					Solyc04g015220.3	Solyc09g014760.3
								Solyc01g006170.3					Solyc06g008180.2	Solyc02g088940.3
								Solyc02g062910.2					Solyc09g090350.3	Solyc07g007960.3
								Solyc04g056370.3					Solyc09g064480.1	Solyc01g106750.2
								Solyc06g082910.3					Solyc02g090500.3	Solyc10g055820.2
								Solyc02g067360.3					Solyc06g048700.1	Solyc12g005200.2
								Solyc09g098030.3					Solyc12g009160.2	Solyc06g073370.3
								Solyc06g006100.3					Solyc06g053930.3	Solyc12g007210.2
								Solyc10g080670.2					Solyc08g006770.3	Solyc06g005160.3
								Solyc01g067905.1					Solyc07g064650.2	Solyc06g051270.3
								Solyc04g077870.3					Solyc11g066400.1	Solyc02g065080.3
								Solyc06g076750.3					Solyc10g080540.2	Solyc01g081380.3
								Solyc03g117430.3					Solyc08g079970.1	Solyc01g095040.3
								Solyc05g008290.3					Solyc05g041200.3	Solyc12g096420.2
								Solyc01g067510.3					Solyc04g072300.1	Solyc03g007670.3
								Solyc09g047930.1					Solyc06g076090.3	Solyc02g090545.1
								Solyc08g079680.3					Solyc11g072840.1	Solyc05g056010.3
								Solyc03g123990.3					Solyc03g005210.3	Solyc08g005470.3
								Solyc12g008550.2					Solyc01g099340.3	Solyc08g081200.3
								Solyc12g019975.1					Solyc11g007430.2	Solyc01g102310.3
								Solyc03g121070.3					Solyc02g092537.1	Solyc02g089290.3
								Solyc10g011660.3					Solyc02g092520.2	Solyc06g050170.3
								Solyc01g103620.3					Solyc06g007970.3	Solyc05g007120.3
								Solyc08g008170.3					Solyc01g074020.3	Solyc03g118860.3
								Solyc06g059840.3					Solyc03g026070.3	Solyc08g076430.3
								Solyc04g006970.3					Solyc04g077270.3	Solyc07g064230.3
								Solyc10g045310.2					Solyc07g055010.3	Solyc03g115650.3
								Solyc04g007980.3					Solyc03g118930.2	Solyc02g067960.2
								Solyc11g067110.2					Solyc02g076980.4	Solyc03g113000.3
								Solyc05g052990.3					Solyc06g073050.2	Solyc03g006630.3
								Solyc05g013260.2					Solyc02g090680.3	Solyc09g090300.3
								Solyc10g052490.2					Solyc03g026230.1	Solyc09g082630.3
								Solyc04g064750.2					Solyc02g084650.3	Solyc04g081400.3
								Solyc10g078320.2					Solyc02g067440.3	Solyc02g089740.3
								Solyc04g071140.3					Solyc03g115070.1	Solyc12g009060.2
								Solyc03g083250.3					Solyc02g089460.1	Solyc12g008450.2
								Solyc06g069400.3					Solyc01g107170.2	Solyc04g049010.3
								Solyc03g095960.1					Solyc03g082660.3	Solyc00g007300.3
								Solyc02g076730.2					Solyc07g049470.3	Solyc12g087990.2
								Solyc09g061700.3					Solyc03g007940.3	Solyc05g018350.3
								Solyc09g066290.3					Solyc09g010650.1	Solyc02g078230.2
								Solyc08g077060.3					Solyc02g080910.3	Solyc07g049500.3
								Solyc03g046270.3					Solyc10g008000.1	Solyc02g070550.3
								Solyc11g067140.2					Solyc03g115000.3	Solyc11g012460.2
								Solyc01g101070.3					Solyc03g096820.3	Solyc09g083380.3
								Solyc11g007160.2					Solyc02g014840.3	Solyc09g008850.3
								Solyc01g100080.3					Solyc06g065920.3	Solyc05g014030.3
								Solyc03g007860.1					Solyc10g008730.3	Solyc02g091690.3
								Solyc05g056090.3					Solyc04g007690.3	Solyc05g009100.3
								Solyc06g043070.3					Solyc07g040680.3	Solyc03g115590.3
								Solyc01g111840.3					Solyc08g068690.1	Solyc10g081085.1
								Solyc01g097270.3					Solyc02g093040.3	Solyc04g081230.3
								Solyc07g026640.2					Solyc09g011120.1	Solyc03g093480.3
								Solyc06g082600.3					Solyc03g117210.3	Solyc03g093460.3
								Solyc07g064160.3					Solyc02g087090.3	Solyc05g023750.3
								Solyc04g072460.3					Solyc02g092530.3	Solyc12g088040.2
								Solyc06g069880.1					Solyc01g073910.3	Solyc09g015190.2
								Solyc02g094250.3					Solyc06g066800.2	Solyc08g006330.3
								Solyc01g081240.3					Solyc09g092130.3	Solyc04g050140.3
								Solyc09g061340.1					Solyc01g067030.2	Solyc09g064240.3
								Solyc10g012030.3					Solyc03g082950.3	Solyc09g008460.3
								Solyc03g096840.3					Solyc08g013730.3	Solyc09g009190.3
								Solyc01g096260.3					Solyc07g024000.3	Solyc09g065430.3
								Solyc07g065500.2					Solyc01g107580.3	Solyc03g044720.2
								Solyc01g008790.3					Solyc07g044750.3	Solyc01g098030.3
								Solyc07g007180.3					Solyc11g069430.2	Solyc06g082620.1
								Solyc10g083380.2					Solyc06g053380.3	Solyc05g032850.3
								Solyc05g013060.3					Solyc08g069040.3	Solyc04g076040.3
								Solyc07g052980.3					Solyc08g005440.3	Solyc02g062700.3
								Solyc07g054330.3					Solyc01g099730.3	Solyc11g012060.1
								Solyc09g082980.3					Solyc08g036620.3	Solyc05g010030.3
								Solyc07g066010.3					Solyc10g007890.3	Solyc12g015830.1
								Solyc12g014330.1					Solyc11g065720.2	Solyc03g117930.3
								Solyc02g091950.3					Solyc11g042560.1	Solyc04g078940.3
								Solyc10g051390.2					Solyc05g008110.3	Solyc07g047670.3
								Solyc11g008940.1					Solyc09g007520.3	Solyc09g007410.3
								Solyc09g090290.3					Solyc03g093890.3	Solyc01g010030.3
								Solyc09g083260.3					Solyc04g072780.3	Solyc02g088660.3
								Solyc12g088050.2					Solyc08g068630.3	Solyc01g067640.3
								Solyc05g026490.3					Solyc01g096340.3	Solyc12g098620.2
								Solyc08g006780.3					Solyc01g068590.3	Solyc05g011990.3
								Solyc10g009410.1					Solyc11g045465.1	Solyc07g056060.3
								Solyc07g041720.1					Solyc01g073800.2	Solyc11g018510.2
								Solyc10g008000.1					Solyc12g044920.2	Solyc07g066660.3
								Solyc07g066020.2					Solyc04g077850.3	Solyc06g068610.2
								Solyc12g006575.1					Solyc09g098440.3	Solyc06g052030.3
								Solyc08g079840.2					Solyc05g014160.3	Solyc11g045185.1
								Solyc04g071800.3					Solyc01g090760.3	Solyc11g065010.1
								Solyc02g070710.2					Solyc04g007090.1	Solyc12g005290.2
								Solyc09g083110.2					Solyc04g080640.1	Solyc01g107160.3
								Solyc01g096420.3					Solyc01g008640.3	Solyc03g083390.3
								Solyc04g008730.3					Solyc06g048570.3	Solyc09g014620.3
								Solyc07g005870.3					Solyc02g091080.2	Solyc01g098430.3
								Solyc09g098180.3					Solyc01g110670.3	Solyc01g008530.3
								Solyc11g006940.2					Solyc02g092523.1	Solyc04g014240.1
								Solyc09g009530.3					Solyc08g082250.3	Solyc01g103690.3
								Solyc03g026130.3					Solyc12g006370.3	Solyc04g082800.3
								Solyc07g054430.3					Solyc02g065000.1	Solyc06g073650.1
								Solyc01g020320.3					Solyc12g088000.2	Solyc11g071970.2
								Solyc11g007130.2					Solyc10g080240.1	Solyc04g076140.3
								Solyc08g005560.3					Solyc02g086530.3	Solyc06g065840.3
								Solyc03g111260.3					Solyc01g005630.2	Solyc10g076870.2
								Solyc02g076750.2					Solyc08g065410.2	Solyc03g118390.3
								Solyc04g051660.3					Solyc02g062390.3	Solyc01g109500.3
								Solyc02g076740.2					Solyc02g071815.1	Solyc07g018350.2
								Solyc09g082060.3					Solyc12g013560.2	Solyc07g063550.3
								Solyc02g071870.3					Solyc03g026090.3	Solyc10g044910.2
								Solyc01g065700.3					Solyc01g100095.1	Solyc09g009890.3
								Solyc01g109630.3					Solyc10g084240.2	Solyc04g007890.3
								Solyc10g005790.3					Solyc03g121420.3	Solyc07g005060.3
								Solyc11g069800.1					Solyc02g081390.3	Solyc05g054450.1
								Solyc08g075280.3					Solyc01g059965.1	Solyc03g121500.3
								Solyc12g011400.2					Solyc05g011890.1	Solyc05g054130.3
								Solyc04g078740.2					Solyc06g084370.1	Solyc03g117950.3
								Solyc03g083090.3					Solyc02g065090.3	Solyc03g062900.3
								Solyc10g006900.3					Solyc02g091140.3	Solyc08g081410.3
								Solyc04g015620.3					Solyc06g033920.1	Solyc12g043110.2
								Solyc09g055180.3					Solyc11g009000.2	Solyc06g065570.3
								Solyc08g014080.3					Solyc04g054257.1	Solyc05g012610.3
								Solyc04g040170.3					Solyc03g006770.3	Solyc12g095850.2
								Solyc11g065020.2					Solyc10g080920.2	Solyc05g054060.3
								Solyc07g005190.3					Solyc12g017960.1	Solyc05g008830.3
								Solyc03g120610.3					Solyc08g074255.1	Solyc11g062400.2
								Solyc03g111360.3					Solyc08g063040.3	Solyc11g009080.2
								Solyc07g008475.1					Solyc03g083420.3	Solyc09g057660.3
								Solyc02g077910.3					Solyc04g078460.3	Solyc09g015520.3
								Solyc12g049560.2					Solyc07g043330.2	Solyc09g091050.3
								Solyc03g113460.1					Solyc03g083560.1	Solyc01g107180.3
								Solyc09g009400.3					Solyc04g011540.3	Solyc05g013720.3
								Solyc08g065450.2					Solyc08g014490.1	Solyc02g070855.1
								Solyc11g005640.2					Solyc06g007600.3	Solyc05g046280.2
								Solyc01g099745.1					Solyc06g071890.3	Solyc09g010880.3
								Solyc02g077880.3					Solyc05g005090.3	Solyc02g091660.3
								Solyc09g055183.1					Solyc02g065740.3	Solyc02g093970.3
								Solyc09g042250.1					Solyc03g006910.3	Solyc06g068920.3
								Solyc08g069040.3					Solyc03g093550.1	Solyc01g080210.3
								Solyc04g007410.3					Solyc03g116700.3	Solyc11g071330.2
								Solyc03g033410.3					Solyc03g116290.2	Solyc08g029190.3
								Solyc02g032660.3					Solyc05g052680.1	Solyc09g082990.3
								Solyc12g095910.2					Solyc01g005220.3	Solyc06g053230.3
								Solyc01g079320.3					Solyc01g009810.3	Solyc09g064910.1
								Solyc08g007330.3					Solyc04g005640.3	Solyc12g042200.2
								Solyc02g087560.1					Solyc07g018010.3	Solyc11g030475.1
								Solyc11g007710.2					Solyc06g076320.1	Solyc01g100480.3
								Solyc09g055940.3					Solyc02g093610.3	Solyc01g107710.2
								Solyc05g024160.3					Solyc01g095140.3	Solyc10g080250.1
								Solyc10g009580.3					Solyc02g077000.3	Solyc04g058180.3
								Solyc03g098640.3					Solyc02g078665.1	Solyc01g010540.3
								Solyc03g083095.1					Solyc05g053380.3	Solyc05g054920.3
								Solyc03g006410.3					Solyc02g067320.2	Solyc08g066500.3
								Solyc08g014100.1					Solyc05g050890.2	Solyc12g014050.2
								Solyc03g113060.3					Solyc09g092430.3	Solyc10g079080.2
								Solyc12g056230.2					Solyc01g108040.1	Solyc04g007340.3
								Solyc01g100000.3					Solyc07g063220.3	Solyc01g006840.3
								Solyc02g070280.3					Solyc04g048900.3	Solyc08g075310.3
								Solyc04g054430.2					Solyc01g066160.1	Solyc10g085000.2
								Solyc06g071370.1					Solyc04g079730.1	Solyc02g065170.3
								Solyc02g064690.3					Solyc03g093330.3	Solyc05g009330.3
								Solyc10g086650.1					Solyc12g056260.1	Solyc08g077060.3
								Solyc11g011880.2					Solyc12g096800.1	Solyc08g079450.3
								Solyc08g081170.3					Solyc01g080410.3	Solyc08g075720.2
								Solyc12g009110.2					Solyc07g042550.3	Solyc01g095420.3
								Solyc05g050570.3					Solyc02g092190.1	Solyc07g066570.3
								Solyc10g049600.2					Solyc04g007950.3	Solyc09g011840.1
								Solyc11g006200.2					Solyc03g006840.3	Solyc07g062760.2
								Solyc02g014360.3					Solyc12g014355.1	Solyc06g074740.3
								Solyc05g007080.3					Solyc04g014530.1	Solyc10g084370.2
								Solyc01g010480.3					Solyc05g011860.1	Solyc07g032180.3
								Solyc11g072380.2					Solyc08g065500.2	Solyc09g008490.3
								Solyc07g055530.3					Solyc11g010340.2	Solyc03g121710.2
								Solyc10g080070.2					Solyc04g081655.1	Solyc08g066180.3
								Solyc12g042950.2					Solyc02g065490.3	Solyc02g063060.3
								Solyc03g120560.3					Solyc03g043880.3	Solyc06g062810.1
								Solyc04g008870.3					Solyc01g098580.3	Solyc02g082100.3
								Solyc06g082190.3					Solyc03g093790.3	Solyc01g005670.3
								Solyc04g015560.3					Solyc01g008450.1	Solyc08g005980.3
								Solyc05g014790.3					Solyc12g014350.2	Solyc01g111730.3
								Solyc02g077430.3					Solyc02g092200.3	Solyc08g080900.3
								Solyc07g005930.3					Solyc06g072880.2	Solyc11g065420.2
								Solyc09g092640.3					Solyc02g078660.3	Solyc00g047700.3
								Solyc03g097850.1					Solyc07g056410.3	Solyc09g020130.3
								Solyc02g086880.3					Solyc04g057890.3	Solyc02g078920.3
								Solyc12g099190.1					Solyc09g089620.1	Solyc02g065540.2
								Solyc06g008030.3					Solyc02g085300.3	Solyc03g051920.3
								Solyc09g074230.3					Solyc01g108630.3	Solyc09g009860.1
								Solyc08g065260.3					Solyc07g062480.1	Solyc01g088245.1
								Solyc08g077500.3					Solyc09g011880.3	Solyc05g014085.1
								Solyc04g008030.2					Solyc04g071030.1	Solyc08g074780.3
								Solyc01g087800.2					Solyc07g061920.3	Solyc08g005400.3
								Solyc08g006770.3					Solyc11g010210.1	Solyc04g007850.3
								Solyc01g081390.3					Solyc06g064480.3	Solyc01g105820.3
								Solyc12g005020.2					Solyc08g077820.3	Solyc07g064850.3
								Solyc12g089220.2					Solyc12g009150.2	Solyc11g008780.2
								Solyc12g014140.2					Solyc05g005280.3	Solyc08g076660.3
								Solyc06g083650.3					Solyc01g091920.2	Solyc11g005900.2
								Solyc07g008560.3					Solyc08g079590.2	Solyc03g114780.3
								Solyc03g118170.3					Solyc06g076130.3	Solyc03g123950.3
								Solyc09g010220.3					Solyc03g121295.1	Solyc10g052660.3
								Solyc05g006455.1					Solyc03g083690.1	Solyc04g077000.3
								Solyc10g085190.2					Solyc08g036625.1	Solyc11g007010.2
								Solyc12g096810.2					Solyc12g009240.1	Solyc08g014470.3
								Solyc03g019650.3					Solyc01g090660.3	Solyc06g082930.3
								Solyc07g007150.1					Solyc04g078690.3	Solyc06g075640.2
								Solyc07g008540.3					Solyc01g091160.4	Solyc01g010780.3
								Solyc04g074920.2					Solyc07g007140.3	Solyc01g087250.3
								Solyc01g106000.3					Solyc07g054720.2	Solyc12g099440.2
								Solyc09g007050.1					Solyc08g075880.3	Solyc08g066730.3
								Solyc07g019430.1					Solyc05g012140.3	Solyc02g071990.3
								Solyc04g009220.1					Solyc07g007150.1	Solyc01g090670.3
								Solyc06g061230.3					Solyc06g035790.3	Solyc10g077110.1
								Solyc04g079640.3					Solyc08g036660.3	Solyc07g041020.3
								Solyc01g080910.2					Solyc02g068900.3	Solyc12g095940.1
								Solyc11g007530.2					Solyc07g032230.3	Solyc03g120950.3
								Solyc03g116465.1					Solyc11g030730.2	Solyc03g112680.2
								Solyc12g042770.2					Solyc01g009160.2	Solyc02g067370.3
								Solyc07g053380.2					Solyc09g083360.3	Solyc06g073600.3
								Solyc04g063210.3					Solyc10g084880.3	Solyc07g008550.3
								Solyc03g097760.2					Solyc06g069420.3	Solyc03g097150.3
								Solyc07g053520.2					Solyc01g104900.3	Solyc01g108500.3
								Solyc06g062370.3					Solyc01g108035.1	Solyc05g026130.3
								Solyc08g076970.3					Solyc01g112090.3	Solyc01g098780.3
								Solyc05g005230.3					Solyc06g036420.2	Solyc03g120470.3
								Solyc06g052050.3					Solyc09g059020.3	Solyc07g008370.3
								Solyc08g079230.1					Solyc06g068050.3	Solyc06g007510.3
								Solyc08g029360.3					Solyc01g110340.3	Solyc02g087070.3
								Solyc08g048390.2					Solyc02g085010.1	Solyc09g064870.3
								Solyc06g068270.3					Solyc06g071380.3	Solyc04g072540.3
								Solyc04g063300.2					Solyc12g040685.1	Solyc03g025290.3
								Solyc09g090070.1					Solyc03g115780.2	Solyc02g092240.3
								Solyc03g116460.3					Solyc11g005720.1	Solyc02g092480.3
								Solyc11g011990.2					Solyc08g005493.1	Solyc09g007430.1
								Solyc11g011860.1					Solyc05g012210.3	Solyc01g091530.3
								Solyc03g116540.1					Solyc03g111130.1	Solyc07g047980.2
								Solyc06g009500.1					Solyc01g109710.3	Solyc01g101100.3
								Solyc03g005330.1					Solyc05g053170.3	Solyc02g087340.3
								Solyc03g083420.3					Solyc01g107510.3	Solyc06g074370.2
								Solyc05g013560.3					Solyc04g078740.2	Solyc08g080930.1
								Solyc11g010290.2					Solyc04g007685.1	Solyc09g075020.3
								Solyc12g056650.2					Solyc01g109880.3	Solyc07g005440.1
								Solyc10g076760.2					Solyc04g077100.3	Solyc06g009790.3
								Solyc07g014730.3					Solyc01g099460.2	Solyc01g103430.3
								Solyc09g091050.3					Solyc09g014250.3	Solyc01g107210.3
								Solyc01g049880.3					Solyc11g072920.2	Solyc02g081400.3
								Solyc00g282510.2					Solyc06g072230.1	Solyc07g064880.3
								Solyc07g006570.3					Solyc08g074280.3	Solyc07g055020.3
								Solyc07g055690.1					Solyc11g044910.2	Solyc07g066120.3
								Solyc06g071820.3					Solyc01g090740.3	Solyc11g065750.2
								Solyc01g087790.2					Solyc05g052950.3	Solyc12g088820.2
								Solyc07g055050.3					Solyc10g079840.2	Solyc01g079920.3
								Solyc11g021060.2					Solyc07g063110.3	Solyc04g077680.3
								Solyc01g006020.3					Solyc01g105590.2	Solyc04g009510.3
								Solyc10g079840.2					Solyc05g052550.1	Solyc01g008460.3
								Solyc06g068500.3					Solyc09g064230.2	Solyc02g078210.3
								Solyc01g096400.3					Solyc10g079650.2	Solyc02g077750.3
								Solyc06g006080.3					Solyc06g073580.3	Solyc08g076880.3
								Solyc01g100230.3					Solyc10g005190.1	Solyc10g086010.2
								Solyc09g083440.3					Solyc02g071620.3	Solyc02g077190.2
								Solyc12g006240.2					Solyc01g110730.3	Solyc03g063880.3
								Solyc03g093800.1					Solyc11g005230.1	Solyc01g005820.3
								Solyc04g080700.3					Solyc04g007880.3	Solyc02g078580.1
								Solyc00g272810.1					Solyc05g007470.3	Solyc04g049360.3
								Solyc04g080705.1					Solyc08g067360.3	Solyc08g022080.3
								Solyc04g071990.3					Solyc02g094860.2	Solyc10g081000.1
								Solyc00g187050.3					Solyc12g087840.1	Solyc02g084590.3
								Solyc06g083470.3					Solyc11g068960.2	Solyc03g120900.2
								Solyc08g067505.1					Solyc05g013570.3	Solyc04g072240.3
								Solyc04g076720.2					Solyc02g087705.1	Solyc11g007660.1
								Solyc12g010020.2					Solyc07g005215.1	Solyc07g044850.3
								Solyc02g067690.3					Solyc01g007130.3	Solyc05g053800.3
								Solyc05g010340.3					Solyc01g096620.3	Solyc02g087880.3
								Solyc03g031990.3					Solyc05g052570.3	Solyc03g112190.3
								Solyc06g006010.2					Solyc07g008300.2	Solyc04g076110.3
								Solyc09g008670.3					Solyc10g005500.3	Solyc06g076780.3
								Solyc07g064600.3					Solyc02g067870.3	Solyc03g025820.2
								Solyc10g080620.1					Solyc04g074780.3	Solyc03g097380.3
								Solyc02g079550.2					Solyc11g066670.1	Solyc01g080530.3
								Solyc12g010030.2					Solyc06g035720.3	Solyc04g014740.2
								Solyc05g005915.1					Solyc07g007240.3	Solyc04g077540.3
								Solyc02g081060.3					Solyc03g093610.1	Solyc07g017800.3
								Solyc03g020080.3					Solyc05g046130.3	Solyc04g007960.3
								Solyc00g071180.3					Solyc02g037540.2	Solyc01g068263.1
								Solyc01g006680.3					Solyc01g108320.3	Solyc11g007780.2
								Solyc08g016270.2					Solyc03g112970.1	Solyc11g045160.2
								Solyc08g062960.3					Solyc06g054620.3	Solyc02g067095.1
								Solyc01g107080.3					Solyc05g052560.1	Solyc08g069030.3
								Solyc04g009790.3					Solyc10g047040.3	Solyc12g089280.2
													Solyc05g044490.2	Solyc01g112070.3
													Solyc03g111690.3	Solyc01g094380.2
													Solyc10g050960.2	Solyc03g025613.1
													Solyc07g021650.2	Solyc09g098340.3
													Solyc01g110680.3	Solyc08g005450.2
													Solyc07g006700.1	Solyc07g021550.3
													Solyc02g081040.3	Solyc04g011920.2
													Solyc04g015160.3	Solyc01g009180.3
													Solyc04g079880.3	Solyc01g094810.3
													Solyc04g005050.1	Solyc02g071475.1
													Solyc07g053320.3	Solyc12g037970.2
													Solyc06g007960.3	Solyc11g022460.2
													Solyc08g080770.3	Solyc06g082730.2
													Solyc12g098360.2	Solyc03g005470.3
													Solyc02g092513.1	Solyc01g091740.3
													Solyc05g009000.3	Solyc07g008610.2
													Solyc05g014700.3	Solyc01g102570.3
													Solyc00g283010.2	Solyc11g069420.1
													Solyc02g086110.3	Solyc01g097130.3
													Solyc11g013120.2	Solyc09g009840.1
													Solyc08g059730.1	Solyc09g007280.3
													Solyc04g009795.1	Solyc07g056270.3
													Solyc08g068160.2	Solyc01g108170.3
													Solyc02g091390.3	Solyc07g056050.1
													Solyc02g081440.3	Solyc11g018810.2
													Solyc12g007050.1	Solyc01g091080.3
													Solyc11g045410.1	Solyc08g075350.2
													Solyc09g074250.3	Solyc05g054480.3
													Solyc03g117370.3	Solyc06g036000.3
													Solyc08g005880.3	Solyc08g066290.3
													Solyc01g099910.3	Solyc05g048810.3
													Solyc03g082520.1	Solyc04g007020.3
													Solyc03g120930.1	Solyc07g056520.3
													Solyc09g075890.3	Solyc05g012060.3
													Solyc08g082440.3	Solyc02g070210.3
													Solyc07g005190.3	Solyc07g062170.2
													Solyc01g102350.3	Solyc01g103310.3
													Solyc04g071060.2	Solyc09g005760.3
													Solyc08g068640.4	Solyc08g082280.3
													Solyc03g116910.3	Solyc06g062350.3
													Solyc12g009650.2	Solyc03g025270.3
													Solyc03g026360.1	Solyc07g047770.3
													Solyc05g007830.3	Solyc03g096460.3
													Solyc12g042980.2	Solyc09g018030.3
													Solyc04g005410.2	Solyc05g008340.3
													Solyc11g006910.2	Solyc01g081010.3
													Solyc03g121030.2	Solyc02g082360.3
													Solyc01g080100.3	Solyc11g008210.2
													Solyc05g011970.3	Solyc02g067980.3
													Solyc01g103470.2	Solyc09g014490.3
													Solyc07g032740.3	Solyc04g049350.3
													Solyc09g092500.1	Solyc01g105280.3
													Solyc06g076350.3	Solyc01g095860.3
													Solyc01g067660.3	Solyc02g030210.3
													Solyc04g077210.3	Solyc12g100000.2
													Solyc10g083530.2	Solyc06g072700.3
													Solyc08g006730.1	Solyc01g073920.3
													Solyc01g098720.3	Solyc04g076340.3
													Solyc02g005200.3	Solyc06g011550.3
													Solyc03g006650.2	Solyc05g051000.3
													Solyc02g093330.3	Solyc12g017630.2
													Solyc12g096670.2	Solyc01g108580.3
													Solyc05g052650.2	Solyc12g055990.2
													Solyc01g073840.1	Solyc06g071330.3
													Solyc06g076400.3	Solyc05g018520.3
													Solyc01g005890.1	Solyc12g099515.1
													Solyc12g096720.2	Solyc08g065880.3
													Solyc12g017800.2	Solyc12g056530.2
													Solyc02g091940.3	Solyc08g006320.3
													Solyc10g051070.1	Solyc12g044860.2
													Solyc08g062360.3	Solyc08g068390.3
													Solyc02g090720.3	Solyc01g080960.3
													Solyc03g114350.1	Solyc11g011080.2
													Solyc03g093940.2	Solyc12g009630.2
													Solyc05g046290.3	Solyc03g097800.3
													Solyc02g091250.1	Solyc10g084380.1
													Solyc07g006300.3	Solyc03g032090.1
													Solyc02g081340.3	Solyc02g091790.3
													Solyc02g037495.1	Solyc01g060470.3
													Solyc11g065340.2	Solyc07g065820.3
													Solyc05g024200.2	Solyc11g065000.2
													Solyc04g011340.3	Solyc02g069680.3
													Solyc03g123460.3	Solyc01g111210.3
													Solyc03g082530.1	Solyc06g084260.3
													Solyc11g068440.2	Solyc12g056630.2
													Solyc04g014730.3	Solyc09g082800.3
													Solyc03g007360.3	Solyc11g005090.2
													Solyc01g106830.3	Solyc03g117030.2
													Solyc02g091810.2	Solyc11g027880.2
													Solyc06g061215.1	Solyc06g069900.3
													Solyc05g023760.3	Solyc03g097020.3
													Solyc02g092250.3	Solyc01g006830.3
													Solyc08g079720.3	Solyc04g047750.3
													Solyc10g052650.2	Solyc09g065880.3
													Solyc10g085190.2	Solyc06g005190.3
													Solyc11g012020.2	Solyc05g010280.3
													Solyc01g111900.3	Solyc02g077080.3
													Solyc08g075165.1	Solyc02g021590.3
													Solyc10g018330.2	Solyc02g089560.3
													Solyc08g082950.3	Solyc12g088890.2
													Solyc07g062080.3	Solyc01g081120.2
													Solyc05g054170.3	Solyc08g080910.3
													Solyc02g093660.1	Solyc10g083640.2
													Solyc02g077130.2	Solyc02g063490.3
													Solyc02g092515.1	Solyc09g018310.3
													Solyc06g062920.3	Solyc01g109400.3
													Solyc09g007680.3	Solyc08g075400.3
													Solyc04g082000.3	Solyc04g078700.3
													Solyc08g083330.2	Solyc02g069320.1
													Solyc11g069850.2	Solyc11g011260.1
													Solyc04g012090.2	Solyc01g094485.1
													Solyc01g090310.2	Solyc04g079660.2
													Solyc02g092533.1	Solyc06g005670.3
													Solyc03g071650.2	Solyc02g094090.3
													Solyc08g077690.3	Solyc12g009020.2
													Solyc10g008280.3	Solyc08g074370.3
													Solyc04g015070.3	Solyc12g099390.2
													Solyc06g076220.3	Solyc03g034020.3
													Solyc08g081160.3	Solyc04g012040.3
													Solyc09g008000.3	Solyc05g052170.3
													Solyc03g115370.3	Solyc07g063900.3
													Solyc08g074390.3	Solyc11g013750.2
													Solyc07g042540.3	Solyc12g049570.2
													Solyc02g080510.1	Solyc07g025380.3
													Solyc12g005360.2	Solyc02g014460.3
													Solyc05g007060.3	Solyc07g032090.3
													Solyc04g081650.3	Solyc10g007740.3
													Solyc07g052170.1	Solyc06g069210.3
													Solyc08g014330.3	Solyc02g084870.3
													Solyc07g006145.1	Solyc11g068990.2
													Solyc05g006620.3	Solyc07g006180.3
													Solyc02g088140.2	Solyc07g053380.2
													Solyc03g122190.3	Solyc02g036350.3
													Solyc03g031770.3	Solyc09g064200.3
													Solyc04g009110.1	Solyc01g006960.3
													Solyc03g043930.3	Solyc05g053070.3
													Solyc03g007760.3	Solyc01g005620.3
													Solyc05g021390.3	Solyc03g083330.3
													Solyc02g065590.3	Solyc11g069720.2
													Solyc05g010710.2	Solyc04g007350.3
													Solyc06g066750.3	Solyc07g005890.3
													Solyc04g078340.3	Solyc03g006140.3
													Solyc07g009220.2	Solyc01g088370.3
													Solyc09g008350.3	Solyc09g031650.3
													Solyc02g085745.1	Solyc11g065210.3
													Solyc11g045520.2	Solyc03g005010.3
													Solyc05g006870.3	Solyc09g014820.3
													Solyc03g117080.3	Solyc03g116680.3
													Solyc04g081670.3	Solyc03g118030.3
													Solyc11g066820.2	Solyc03g096990.3
													Solyc04g009660.2	Solyc11g072510.2
													Solyc09g005080.1	Solyc05g005690.1
													Solyc05g051310.1	Solyc12g099030.2
													Solyc07g005380.3	Solyc01g008850.3
													Solyc02g020890.3	Solyc05g007630.3
													Solyc05g008150.3	Solyc12g009500.2
													Solyc10g080690.2	Solyc10g081955.1
													Solyc06g007120.3	Solyc06g083210.3
													Solyc12g097000.2	Solyc01g007220.3
													Solyc08g077823.1	Solyc08g081950.3
													Solyc02g089540.3	Solyc12g007150.2
													Solyc11g045230.2	Solyc03g121270.3
													Solyc03g093560.1	Solyc05g026500.1
													Solyc11g071420.2	Solyc04g076540.3
													Solyc12g096430.1	Solyc09g011590.3
													Solyc12g096880.2	Solyc04g007720.3
													Solyc10g054930.2	Solyc01g095490.3
													Solyc05g011850.1	Solyc03g122240.3
													Solyc07g009280.3	Solyc09g007870.3
													Solyc04g077110.3	Solyc08g074800.3
													Solyc05g008980.2	Solyc06g010060.1
													Solyc01g108390.3	Solyc07g053730.3
													Solyc08g063045.1	Solyc08g083035.1
													Solyc07g056100.1	Solyc05g046310.3
													Solyc08g007630.1	Solyc05g046010.3
													Solyc01g111010.3	Solyc03g093150.2
													Solyc10g076680.1	Solyc08g067210.3
													Solyc12g036470.2	Solyc01g066830.3
													Solyc02g076880.3	Solyc04g076400.3
													Solyc07g021630.3	Solyc11g072930.2
													Solyc02g087410.3	Solyc02g069740.3
													Solyc10g080050.2	Solyc05g016460.2
													Solyc03g118710.3	Solyc03g005760.1
													Solyc02g067190.3	Solyc10g083790.2
													Solyc02g091620.2	Solyc04g009380.2
													Solyc12g096730.3	Solyc04g025290.3
													Solyc01g091700.3	Solyc05g007680.1
													Solyc03g097580.3	Solyc07g054230.3
													Solyc06g051030.3	Solyc06g073230.3
													Solyc03g006700.3	Solyc03g034417.1
													Solyc01g104433.1	Solyc05g053320.1
													Solyc11g069890.2	Solyc11g068530.1
													Solyc02g084680.2	Solyc03g114150.3
													Solyc03g026050.3	Solyc08g077510.3
													Solyc07g041900.3	Solyc03g095760.3
													Solyc06g073165.1	Solyc02g065560.1
													Solyc09g063010.3	Solyc03g077920.1
													Solyc08g067570.1	Solyc03g095600.1
													Solyc10g083610.2	Solyc02g093090.1
													Solyc08g078190.1	Solyc04g015490.3
													Solyc03g115870.3	Solyc03g114580.3
													Solyc04g081660.2	Solyc06g084060.3
													Solyc09g090100.3	Solyc01g010135.1
													Solyc01g109470.3	Solyc07g017780.3
													Solyc12g006860.2	Solyc06g010240.2
													Solyc08g075800.1	Solyc01g103000.2
													Solyc08g067070.3	Solyc05g015300.3
													Solyc02g089490.3	Solyc03g097070.3
													Solyc02g076680.3	Solyc03g005410.3
													Solyc08g079840.2	Solyc02g021100.3
													Solyc02g072080.1	Solyc01g097735.1
													Solyc05g052540.2	Solyc03g098020.3
													Solyc06g051930.3	Solyc03g114380.3
													Solyc01g091910.4	Solyc02g089940.3
													Solyc04g079240.3	Solyc04g007780.3
													Solyc06g072530.3	Solyc11g072540.2
													Solyc03g006720.1	Solyc10g045550.2
													Solyc10g086090.2	Solyc07g008890.2
													Solyc10g078890.2	Solyc01g068020.3
													Solyc05g009010.1	Solyc09g089630.3
													Solyc02g082435.1	Solyc07g045150.3
													Solyc11g032133.1	Solyc07g066100.3
													Solyc04g056340.3	Solyc09g092080.3
													Solyc02g079790.3	Solyc11g071510.2
													Solyc00g170200.1	Solyc02g077930.2
													Solyc10g079940.1	Solyc05g055450.3
													Solyc03g034320.3	Solyc08g080170.3
													Solyc10g007750.1	Solyc06g009060.3
													Solyc02g084280.3	Solyc05g014710.3
													Solyc02g092290.3	Solyc01g110380.3
													Solyc02g081600.3	Solyc04g040210.3
													Solyc05g006220.3	Solyc01g068100.3
													Solyc02g021000.3	Solyc07g062110.3
													Solyc02g091800.3	Solyc04g076510.3
													Solyc11g066640.1	Solyc02g076780.3
													Solyc03g112560.3	Solyc06g067910.3
													Solyc06g074000.1	Solyc12g040500.2
													Solyc01g099480.3	Solyc11g072730.2
													Solyc03g007770.3	Solyc08g066010.2
													Solyc12g087890.2	Solyc01g109570.3
													Solyc10g084023.1	Solyc12g044610.2
													Solyc02g084285.1	Solyc07g066350.1
													Solyc07g055235.1	Solyc02g084230.2
													Solyc01g110660.3	Solyc07g053660.3
													Solyc09g098070.3	Solyc01g008230.3
													Solyc08g082930.2	Solyc11g010780.1
													Solyc08g006240.2	Solyc01g090480.3
													Solyc02g093360.3	Solyc04g009300.3
													Solyc12g077660.2	Solyc08g014480.3
													Solyc01g111430.2	Solyc05g006960.3
													Solyc06g071840.2	Solyc11g006690.1
													Solyc03g113940.3	Solyc11g065670.1
													Solyc10g011650.3	Solyc03g093210.3
													Solyc02g079070.3	Solyc06g050440.3
													Solyc04g014500.3	Solyc01g099270.2
													Solyc05g056330.3	Solyc01g088505.1
													Solyc09g008660.3	Solyc08g079660.3
													Solyc12g088930.1	Solyc04g058090.3
													Solyc04g054370.1	Solyc05g046030.3
													Solyc05g006610.3	Solyc06g065450.3
													Solyc04g079250.3	Solyc11g008280.2
													Solyc02g081900.3	Solyc05g056370.3
													Solyc06g054240.3	Solyc01g100650.3
													Solyc12g019410.2	Solyc03g114920.1
													Solyc10g085590.1	Solyc07g065370.3
													Solyc06g006080.3	Solyc03g121530.3
													Solyc06g062450.3	Solyc05g010120.3
													Solyc01g109390.3	Solyc01g096060.3
													Solyc06g050810.3	Solyc05g051210.3
													Solyc09g061890.3	Solyc10g008950.3
													Solyc10g080010.2	Solyc06g075400.3
													Solyc02g077120.3	Solyc03g112580.3
													Solyc02g087450.3	Solyc03g026180.1
													Solyc11g005860.2	Solyc06g065000.2
													Solyc02g085630.3	Solyc10g084160.2
													Solyc06g071990.3	Solyc01g104710.3
													Solyc11g007420.1	Solyc02g070560.3
													Solyc07g062210.3	Solyc01g068330.3
													Solyc04g071080.1	Solyc11g067110.2
													Solyc01g109720.3	Solyc08g023280.3
													Solyc08g080570.3	Solyc02g084360.3
													Solyc12g009440.2	Solyc01g081270.2
													Solyc10g007440.3	Solyc01g103540.3
													Solyc12g036650.2	Solyc08g008170.3
													Solyc02g089850.3	Solyc11g006010.2
													Solyc02g083850.3	Solyc05g054800.2
													Solyc01g089890.3	Solyc02g091027.1
													Solyc03g116440.2	Solyc02g082820.3
													Solyc01g107500.3	Solyc12g098700.1
													Solyc12g049360.2	Solyc06g084510.3
													Solyc09g091460.3	Solyc05g008820.3
													Solyc02g090430.3	Solyc07g055130.3
													Solyc11g070060.2	Solyc01g101110.3
													Solyc07g055640.1	Solyc07g063630.3
													Solyc06g065040.3	Solyc02g079050.3
													Solyc11g011340.2	Solyc09g007380.3
													Solyc02g089590.3	Solyc07g065090.2
													Solyc01g098527.1	Solyc11g007940.2
													Solyc11g069900.2	Solyc10g050860.2
													Solyc10g083675.1	Solyc07g045290.3
													Solyc01g014143.1	Solyc01g100120.3
													Solyc06g071540.3	Solyc03g123800.2
													Solyc07g005760.3	Solyc03g093300.3
													Solyc01g098440.2	Solyc03g121760.3
													Solyc01g007120.3	Solyc03g005830.3
													Solyc02g070920.3	Solyc09g075550.3
													Solyc03g123400.1	Solyc03g033610.1
													Solyc05g047580.3	Solyc01g107910.3
													Solyc00g007220.3	Solyc01g056850.3
													Solyc01g108050.3	Solyc12g042360.2
													Solyc06g009770.1	Solyc01g094420.3
													Solyc06g076280.2	Solyc03g044270.3
													Solyc01g066570.3	Solyc09g055183.1
													Solyc01g110735.1	Solyc01g090440.2
													Solyc08g080250.3	Solyc03g034180.3
													Solyc03g006150.2	Solyc06g005810.3
													Solyc10g083300.2	Solyc08g075440.3
													Solyc05g041700.1	Solyc09g057710.3
													Solyc06g073080.3	Solyc06g072830.3
													Solyc02g086760.1	Solyc07g006360.1
													Solyc02g063010.3	Solyc06g051810.3
													Solyc11g005350.2	Solyc02g094520.3
													Solyc09g008080.3	Solyc05g055830.3
													Solyc03g111260.3	Solyc08g006900.3
													Solyc03g083130.2	Solyc02g069690.1
													Solyc07g007020.3	Solyc03g031850.1
													Solyc03g083660.1	Solyc09g015820.3
													Solyc12g097060.1	Solyc04g082980.2
													Solyc10g076510.2	Solyc08g083380.2
													Solyc07g009380.3	Solyc01g086850.3
													Solyc11g012510.2	Solyc03g119630.3
													Solyc04g007530.3	Solyc07g047780.3
													Solyc03g044910.1	Solyc08g081690.3
													Solyc06g069740.1	Solyc01g006190.3
													Solyc07g045370.3	Solyc02g087810.3
													Solyc11g011400.2	Solyc01g102370.3
													Solyc04g076720.2	Solyc06g076770.3
													Solyc04g009040.3	Solyc06g050510.3
													Solyc09g005970.1	Solyc10g083970.1
													Solyc12g005380.2	Solyc03g115410.3
													Solyc10g005620.3	Solyc01g104460.3
													Solyc10g086680.1	Solyc09g047910.3
													Solyc06g036290.3	Solyc02g078670.3
													Solyc03g117270.1	Solyc10g081390.1
													Solyc10g005630.3	Solyc12g099470.2
													Solyc06g062795.1	Solyc10g045190.2
													Solyc08g029000.3	Solyc09g074470.3
													Solyc02g064690.3	Solyc04g080350.3
													Solyc08g007430.2	Solyc01g087230.3
													Solyc11g012000.2	Solyc06g053920.3
													Solyc04g082940.3	Solyc03g098640.3
													Solyc01g079740.3	Solyc05g054090.3
													Solyc03g119590.1	Solyc08g068200.3
													Solyc03g113040.3	Solyc03g113910.3
													Solyc05g005670.1	Solyc10g086360.2
													Solyc03g111300.1	Solyc02g086610.3
													Solyc10g078220.2	Solyc03g078230.3
													Solyc05g013810.3	Solyc05g053960.3
													Solyc02g084640.3	Solyc04g025880.3
													Solyc06g035490.3	Solyc08g005910.3
													Solyc04g007470.3	Solyc09g098530.3
													Solyc06g007790.1	Solyc12g099160.2
													Solyc07g053290.3	Solyc09g064370.3
													Solyc01g106120.3	Solyc07g066630.3
													Solyc02g084130.3	Solyc07g064930.3
													Solyc08g076010.3	Solyc05g007460.3
													Solyc09g014990.3	Solyc09g082450.1
													Solyc03g059110.1	Solyc09g061680.3
													Solyc02g082550.3	Solyc10g054080.2
													Solyc02g092495.1	Solyc01g091950.3
													Solyc07g007760.3	34678316
													Solyc05g016710.2	Solyc01g088750.3
													Solyc04g080720.3	Solyc02g078990.3
													Solyc09g011780.3	Solyc08g062700.3
													Solyc11g005430.2	Solyc09g010540.3
													Solyc08g005090.1	Solyc01g010710.3
													Solyc08g041860.1	Solyc01g097000.3
													Solyc07g039570.3	Solyc09g056170.3
													Solyc10g086280.2	Solyc06g082980.3
													Solyc12g049210.1	Solyc01g097640.3
													Solyc04g074640.3	Solyc07g066330.3
													Solyc10g076820.2	Solyc10g078330.2
													Solyc05g009860.2	Solyc06g007590.3
													Solyc12g056250.2	Solyc11g007570.2
													Solyc05g009790.1	Solyc10g050920.1
													Solyc02g089640.3	Solyc03g095410.3
													Solyc03g098730.1	Solyc03g115720.3
													Solyc02g092490.3	Solyc03g112990.1
													Solyc01g090300.2	Solyc11g044260.2
													Solyc06g068520.3	Solyc08g068040.3
													Solyc03g005240.2	Solyc04g081740.3
													Solyc02g088510.3	Solyc06g071000.3
													Solyc03g025210.3	Solyc09g042260.3
													Solyc10g083670.2	Solyc11g066665.1
													Solyc04g078290.3	Solyc08g065310.3
													Solyc05g009420.1	Solyc05g017980.3
													Solyc06g054610.2	Solyc09g005620.3
													Solyc10g005010.3	Solyc12g056580.2
													Solyc12g009300.3	Solyc09g005010.3
													Solyc12g096890.1	Solyc12g014430.2
													Solyc10g084070.1	34678311
[truncated: 4,236 more rows]

## Sheet: Table_S4.
Table S4: List of DE Transcription factors
TF: Transcription Factor, DEG: Differentially Expressed Gene
"1" : present, "0": not a DEG in the dataset
			Shoot						Root
			Induced		Repressed		Static		Induced	Repressed	Static
TF ID	Best Arabidopsis Hit	Arabidopsis Symbol	30 minutes	3 hours	30 minutes	3 hours	30 minutes	3 hours	3 hours			ITAG2.4 annotation (Phytozome V12)
Solyc03g026280.2	AT4G25480.1	ATCBF3,CBF3,DREB1A	1	1	0	0	0	0	1	0	0	CRT binding factor 2 (AHRD V1 *-*- B3TPN7_SOLHA); contains Interpro domain(s) IPR001471 Pathogenesis-related transcriptional factor and ERF, DNA-binding
Solyc04g077980.1	AT1G27730.1	STZ,ZAT10	1	1	0	0	0	0	0	0	1	Zinc-finger protein (AHRD V1 ***- Q40899_PETHY); contains Interpro domain(s) IPR007087 Zinc finger, C2H2-type
Solyc07g053740.1	AT3G15210.1	ATERF-4,ATERF4,ERF4,RAP2.5	1	1	0	0	0	0	0	0	1	Ethylene-responsive transcription factor 4 (AHRD V1 *-*- B6THY5_MAIZE); contains Interpro domain(s) IPR001471 Pathogenesis-related transcriptional factor and ERF, DNA-binding
Solyc03g124110.1	AT4G25480.1	ATCBF3,CBF3,DREB1A	1	1	0	0	0	0	0	0	1	CRT binding factor 2 (AHRD V1 ***- B3TPN7_SOLHA); contains Interpro domain(s) IPR001471 Pathogenesis-related transcriptional factor and ERF, DNA-binding
Solyc01g108240.2	AT4G34410.1	RRTF1	1	1	0	0	0	0	0	0	1	Ethylene responsive transcription factor 2b (AHRD V1 *-*- C0J9I6_9ROSA); contains Interpro domain(s) IPR001471 Pathogenesis-related transcriptional factor and ERF, DNA-binding
Solyc05g052050.1	AT4G17500.1	ATERF-1,ERF-1	1	1	0	0	0	0	0	0	0	Ethylene responsive transcription factor 1a (AHRD V1 **** D1MWZ3_CITLA); contains Interpro domain(s) IPR001471 Pathogenesis-related transcriptional factor and ERF, DNA-binding
Solyc08g007830.1	AT1G12610.1	DDF1	1	0	0	0	0	1	0	0	1	Ethylene-responsive transcription factor 10 (AHRD V1 *-** ERF77_ARATH); contains Interpro domain(s) IPR001471 Pathogenesis-related transcriptional factor and ERF, DNA-binding
Solyc09g089930.1	AT3G23240.1	ATERF1,ERF1	1	0	0	0	0	1	0	0	0	Ethylene responsive transcription factor 1a (AHRD V1 *-** C0J9I9_9ROSA); contains Interpro domain(s) IPR001471 Pathogenesis-related transcriptional factor and ERF, DNA-binding
Solyc07g055710.2	AT5G45710.1	AT-HSFA4C,HSFA4C,RHA1	1	0	0	0	0	0	0	1	0	Heat stress transcription factor A3 (AHRD V1 *-*- D1M7W9_SOLLC); contains Interpro domain(s) IPR000232 Heat shock factor (HSF)-type, DNA-binding
Solyc01g107190.2	AT5G67420.1	ASL39,LBD37	1	0	0	0	0	0	0	0	0	LOB domain protein 38 (AHRD V1 *-*- D7LT02_ARALY); contains Interpro domain(s) IPR004883 Lateral organ boundaries, LOB
Solyc03g119530.2	AT3G02550.1	LBD41	1	0	0	0	0	0	0	0	0	LOB domain protein 42 (AHRD V1 ***- D7KWD0_ARALY); contains Interpro domain(s) IPR004883 Lateral organ boundaries, LOB
Solyc05g009720.2	AT1G68670.1	N/A	1	0	0	0	0	0	0	0	0	Myb family transcription factor-like (AHRD V1 **-* Q6Z869_ORYSJ); contains Interpro domain(s) IPR006447 Myb-like DNA-binding region, SHAQKYF class
Solyc06g009640.1	AT3G62420.1	ATBZIP53,BZIP53	1	0	0	0	0	0	0	0	0	BZIP transcription factor (AHRD V1 **-* Q1HW69_CAPAN); contains Interpro domain(s) IPR011700 Basic leucine zipper
Solyc03g093540.1	AT5G51190.1	N/A	0	1	1	0	0	0	1	0	0	Ethylene responsive transcription factor 1a (AHRD V1 *-*- C0J9I9_9ROSA); contains Interpro domain(s) IPR001471 Pathogenesis-related transcriptional factor and ERF, DNA-binding
Solyc01g095630.2	AT4G11070.1	AtWRKY41,WRKY41	0	1	0	0	1	0	0	0	1	WRKY transcription factor (AHRD V1 ***- D3YEX5_SOLLC); contains Interpro domain(s) IPR003657 DNA-binding WRKY
Solyc10g006130.1	AT1G50640.1	ATERF3,ERF3	0	1	0	0	1	0	0	0	1	Ethylene responsive transcription factor 3a (AHRD V1 **** C0J9I5_9ROSA); contains Interpro domain(s) IPR001471 Pathogenesis-related transcriptional factor and ERF, DNA-binding
Solyc09g014990.2	AT2G38470.1	ATWRKY33,WRKY33	0	1	0	0	1	0	0	0	1	WRKY-like transcription factor (AHRD V1 **** Q06B53_SOLPE); contains Interpro domain(s) IPR003657 DNA-binding WRKY
Solyc03g093550.1	AT5G51190.1	N/A	0	1	0	0	1	0	0	0	1	Ethylene responsive transcription factor 1a (AHRD V1 *-*- C0J9I9_9ROSA); contains Interpro domain(s) IPR001471 Pathogenesis-related transcriptional factor and ERF, DNA-binding
Solyc06g066370.2	AT2G38470.1	ATWRKY33,WRKY33	0	1	0	0	1	0	0	0	1	WRKY transcription factor 1 (AHRD V1 **** C9DHZ0_9ROSI); contains Interpro domain(s) IPR003657 DNA-binding WRKY
Solyc10g011910.2	AT4G01250.1	AtWRKY22,WRKY22	0	1	0	0	1	0	0	0	1	WRKY transcription factor 23 (AHRD V1 ***- C9DI12_9ROSI); contains Interpro domain(s) IPR003657 DNA-binding WRKY
Solyc03g093560.1	AT5G51190.1	N/A	0	1	0	0	1	0	0	0	1	Ethylene-responsive transcription factor 2 (AHRD V1 ***- B6U860_MAIZE); contains Interpro domain(s) IPR001471 Pathogenesis-related transcriptional factor and ERF, DNA-binding
Solyc12g005340.1	AT5G48150.2	PAT1	0	1	0	0	1	0	0	0	1	GRAS family transcription factor (AHRD V1 **-- B9I7E1_POPTR); contains Interpro domain(s) IPR005202 GRAS transcription factor
Solyc08g078190.1	AT5G47230.1	ATERF-5,ATERF5,ERF5	0	1	0	0	1	0	0	0	1	Ethylene responsive transcription factor 1a (AHRD V1 *-*- C0J9I9_9ROSA); contains Interpro domain(s) IPR001471 Pathogenesis-related transcriptional factor and ERF, DNA-binding
Solyc01g110480.2	AT4G38900.2	N/A	0	1	0	0	1	0	0	0	1	BZIP transcription factor family protein expressed (AHRD V1 *-*- Q8LN44_ORYSJ); contains Interpro domain(s) IPR011616 bZIP transcription factor, bZIP-1
Solyc08g007820.1	AT5G51990.1	CBF4,DREB1D	0	1	0	0	1	0	0	0	1	Ethylene-responsive transcription factor 10 (AHRD V1 *-** ERF77_ARATH); contains Interpro domain(s) IPR001471 Pathogenesis-related transcriptional factor and ERF, DNA-binding
Solyc03g080090.2	AT5G24590.2	ANAC091,TIP	0	1	0	0	1	0	0	0	1	NAC domain protein IPR003441 (AHRD V1 *-*- B9IDH0_POPTR); contains Interpro domain(s) IPR003441 No apical meristem (NAM) protein
Solyc12g009240.1	AT1G19210.1	N/A	0	1	0	0	1	0	0	0	1	Ethylene-responsive transcription factor 4 (AHRD V1 *-*- ERF78_ARATH); contains Interpro domain(s) IPR001471 Pathogenesis-related transcriptional factor and ERF, DNA-binding
Solyc06g035700.1	AT5G52020.1	N/A	0	1	0	0	1	0	0	0	1	Ethylene-responsive transcription factor 1 (AHRD V1 *-** ERF1_ORYSJ); contains Interpro domain(s) IPR001471 Pathogenesis-related transcriptional factor and ERF, DNA-binding
Solyc01g107170.2	AT3G49930.1	N/A	0	1	0	0	1	0	0	0	1	Zinc finger protein (AHRD V1 ***- A0T3Q5_SOLTU); contains Interpro domain(s) IPR007087 Zinc finger, C2H2-type
Solyc10g009110.1	AT3G15210.1	ATERF-4,ATERF4,ERF4,RAP2.5	0	1	0	0	1	0	0	0	1	Ethylene-responsive transcription factor 4 (AHRD V1 ***- B6SIZ8_MAIZE); contains Interpro domain(s) IPR001471 Pathogenesis-related transcriptional factor and ERF, DNA-binding
Solyc11g012510.1	AT4G17230.1	SCL13	0	1	0	0	1	0	0	0	1	GRAS family transcription factor (AHRD V1 **-- B9IH45_POPTR); contains Interpro domain(s) IPR005202 GRAS transcription factor
Solyc07g053230.2	AT3G23250.1	ATMYB15,ATY19,MYB15	0	1	0	0	1	0	0	0	1	Myb-related transcription factor (AHRD V1 *--- B5RHV2_MUSBA); contains Interpro domain(s) IPR015495 Myb transcription factor
Solyc05g052570.2	AT2G40140.2	ATSZF2,CZF1,SZF2,ZFAR1	0	1	0	0	1	0	0	0	0	Zinc finger CCCH domain-containing protein 66 (AHRD V1 ***- C3H66_ARATH); contains Interpro domain(s) IPR002110 Ankyrin
Solyc08g006320.2	AT4G31550.2	ATWRKY11,WRKY11	0	1	0	0	1	0	0	0	0	WRKY transcription factor 3 (AHRD V1 ***- A7UGD0_SOLTU); contains Interpro domain(s) IPR003657 DNA-binding WRKY
Solyc04g072900.1	AT1G78080.1	RAP2.4	0	1	0	0	1	0	0	0	0	Ethylene responsive transcription factor 2b (AHRD V1 *-*- C0J9I6_9ROSA); contains Interpro domain(s) IPR001471 Pathogenesis-related transcriptional factor and ERF, DNA-binding
Solyc09g090130.2	AT3G23250.1	ATMYB15,ATY19,MYB15	0	1	0	0	1	0	0	0	0	Myb-related transcription factor (AHRD V1 **** A7ULI0_DATME); contains Interpro domain(s) IPR015495 Myb transcription factor
Solyc05g052040.1	AT5G51190.1	N/A	0	1	0	0	1	0	0	0	0	Ethylene responsive transcription factor 1a (AHRD V1 *-** D1MWZ3_CITLA); contains Interpro domain(s) IPR001471 Pathogenesis-related transcriptional factor and ERF, DNA-binding
Solyc02g036370.2	AT5G17300.1	RVE1	0	1	0	0	0	0	1	0	0	MYB transcription factor (Fragment) (AHRD V1 **-* A1DR85_CATRO); contains Interpro domain(s) IPR006447 Myb-like DNA-binding region, SHAQKYF class
Solyc05g007880.2	AT5G39660.2	CDF2	0	1	0	0	0	0	1	0	0	Dof zinc finger protein (AHRD V1 ***- C4B6D7_IPOBA); contains Interpro domain(s) IPR003851 Zinc finger, Dof-type
Solyc02g067230.2	AT5G39660.1	CDF2	0	1	0	0	0	0	1	0	0	Dof zinc finger protein (AHRD V1 ***- C4B6D7_IPOBA); contains Interpro domain(s) IPR003851 Zinc finger, Dof-type
Solyc02g088070.2	AT5G39660.1	CDF2	0	1	0	0	0	0	1	0	0	Dof zinc finger protein (AHRD V1 ***- C4B6D7_IPOBA); contains Interpro domain(s) IPR003851 Zinc finger, Dof-type
Solyc11g073060.1	AT2G37430.1	N/A	0	1	0	0	0	0	1	0	0	Zinc finger family protein (AHRD V1 ***- D7LJS8_ARALY); contains Interpro domain(s) IPR007087 Zinc finger, C2H2-type
Solyc12g007070.1	AT3G24520.1	AT-HSFC1,HSFC1	0	1	0	0	0	0	1	0	0	Heat stress transcription factor A3 (AHRD V1 ***- D1M7W9_SOLLC); contains Interpro domain(s) IPR000232 Heat shock factor (HSF)-type, DNA-binding
Solyc02g088670.1	AT1G26610.1	N/A	0	1	0	0	0	0	1	0	0	Zinc-finger protein 1 (AHRD V1 *-*- B6TS25_MAIZE); contains Interpro domain(s) IPR007087 Zinc finger, C2H2-type
Solyc12g096500.1	AT5G24930.1	ATCOL4,COL4	0	1	0	0	0	0	1	0	0	CONSTANS-like protein (AHRD V1 ***- Q0MQL9_SOLTU); contains Interpro domain(s) IPR010402 CCT domain
Solyc06g075330.1	AT2G28500.1	LBD11	0	1	0	0	0	0	1	0	0	LOB domain protein 1 (AHRD V1 *-*- D7KHW8_ARALY); contains Interpro domain(s) IPR004883 Lateral organ boundaries, LOB
Solyc02g094460.1	AT3G26790.1	FUS3	0	1	0	0	0	0	1	0	0	AP2 domain-containing transcription factor (AHRD V1 *--* B9HIZ2_POPTR); contains Interpro domain(s) IPR003340 Transcriptional factor B3
Solyc03g093610.1	AT4G17500.1	ATERF-1,ERF-1	0	1	0	0	0	0	0	0	1	Ethylene responsive transcription factor 1b (AHRD V1 **** C0J9I8_9ROSA); contains Interpro domain(s) IPR001471 Pathogenesis-related transcriptional factor and ERF, DNA-binding
Solyc02g089540.2	AT3G02380.1	ATCOL2,COL2	0	1	0	0	0	0	0	0	1	Tomato CONSTANS-like 1
Solyc04g079360.1	AT3G50060.1	MYB77	0	1	0	0	0	0	0	0	1	MYB transcription factor (AHRD V1 *-*- O23160_ARATH); contains Interpro domain(s) IPR015495 Myb transcription factor
Solyc06g075780.1	AT5G59820.1	RHL41,ZAT12	0	1	0	0	0	0	0	0	1	Cys2/His2 zinc-finger transcription factor (AHRD V1 **** Q4U318_SILLA); contains Interpro domain(s) IPR007087 Zinc finger, C2H2-type
Solyc08g063040.2	AT3G13810.1	AtIDD11,IDD11	0	1	0	0	0	0	0	0	1	Zinc finger protein (AHRD V1 *-*- Q9LVQ7_ARATH); contains Interpro domain(s) IPR007087 Zinc finger, C2H2-type
Solyc05g015840.2	AT5G50570.1	N/A	0	1	0	0	0	0	0	0	1	Squamosa promoter-binding protein (AHRD V1 ***- B8Y9B2_PONTR); contains Interpro domain(s) IPR004333 Transcription factor, SBP-box
Solyc05g024010.2	AT2G33500.2	N/A	0	1	0	0	0	0	0	0	1	CONSTANS-like zinc finger protein (AHRD V1 *--- D0EP04_SOYBN); contains Interpro domain(s) IPR010402 CCT domain
Solyc07g063940.1	AT5G48150.2	PAT1	0	1	0	0	0	0	0	0	1	GRAS family transcription factor (AHRD V1 **-* B9I7E1_POPTR); contains Interpro domain(s) IPR005202 GRAS transcription factor
Solyc09g005560.2	AT2G38250.1	N/A	0	1	0	0	0	0	0	0	1	Zinc finger and SCAN domain containing 29 (Predicted) (AHRD V1 *--- A9X1B1_PAPAN); contains Interpro domain(s) IPR017877 MYB-like
Solyc08g080290.2	AT5G52020.1	N/A	0	1	0	0	0	0	0	0	1	Ethylene-responsive transcription factor 1 (AHRD V1 *-** ERF1_ORYSJ); contains Interpro domain(s) IPR001471 Pathogenesis-related transcriptional factor and ERF, DNA-binding
Solyc01g079260.2	AT2G47260.1	ATWRKY23,WRKY23	0	1	0	0	0	0	0	0	1	WRKY transcription factor 4 (AHRD V1 ***- A7UGD1_SOLTU); contains Interpro domain(s) IPR003657 DNA-binding WRKY
Solyc04g079940.2	AT2G24430.2	ANAC038,ANAC039,NAC038	0	1	0	0	0	0	0	0	1	NAC domain protein IPR003441 (AHRD V1 ***- B9MVE5_POPTR); contains Interpro domain(s) IPR003441 No apical meristem (NAM) protein
Solyc08g062490.2	AT5G64810.1	ATWRKY51,WRKY51	0	1	0	0	0	0	0	0	1	WRKY transcription factor 16 (AHRD V1 **** C9DI05_9ROSI); contains Interpro domain(s) IPR003657 DNA-binding WRKY
Solyc02g077370.1	AT3G23240.1	ATERF1,ERF1	0	1	0	0	0	0	0	0	1	Ethylene-responsive transcription factor 2 (AHRD V1 ***- B6SSU7_MAIZE); contains Interpro domain(s) IPR001471 Pathogenesis-related transcriptional factor and ERF, DNA-binding
Solyc03g116890.2	AT1G80840.1	ATWRKY40,WRKY40	0	1	0	0	0	0	0	0	1	WRKY transcription factor 2 (AHRD V1 **** C0L2R9_SOLLC); contains Interpro domain(s) IPR003657 DNA-binding WRKY
Solyc02g080890.2	AT1G62300.1	ATWRKY6,WRKY6	0	1	0	0	0	0	0	0	1	Transcription factor WRKY (AHRD V1 ***- C7E5X8_CAPAN); contains Interpro domain(s) IPR003657 DNA-binding WRKY
Solyc10g050970.1	AT4G34410.1	RRTF1	0	1	0	0	0	0	0	0	1	Ethylene responsive transcription factor 2b (AHRD V1 *-*- C0J9I6_9ROSA); contains Interpro domain(s) IPR001471 Pathogenesis-related transcriptional factor and ERF, DNA-binding
Solyc11g042560.1	AT1G33760.1	N/A	0	1	0	0	0	0	0	0	1	Ethylene-responsive transcription factor 4 (AHRD V1 *-*- ERF78_ARATH); contains Interpro domain(s) IPR001471 Pathogenesis-related transcriptional factor and ERF, DNA-binding
Solyc05g013370.1	AT3G18650.1	AGL103	0	1	0	0	0	0	0	0	1	Unknown Protein (AHRD V1); contains Interpro domain(s) IPR002100 Transcription factor, MADS-box
Solyc01g090310.2	AT2G44840.1	ATERF13,EREBP,ERF13	0	1	0	0	0	0	0	0	1	Ethylene responsive transcription factor 1a (AHRD V1 *-*- C0J9I9_9ROSA); contains Interpro domain(s) IPR001471 Pathogenesis-related transcriptional factor and ERF, DNA-binding
Solyc11g017470.1	AT1G01720.1	ANAC002,ATAF1	0	1	0	0	0	0	0	0	1	NAC domain protein IPR003441 (AHRD V1 ***- B9GU14_POPTR); contains Interpro domain(s) IPR003441 No apical meristem (NAM) protein
Solyc03g123400.1	AT3G13840.1	N/A	0	1	0	0	0	0	0	0	1	GRAS family transcription factor (AHRD V1 **-* Q4VYC4_POPTR); contains Interpro domain(s) IPR005202 GRAS transcription factor
Solyc02g087960.2	AT3G47600.1	ATMYB94,ATMYBCP70,MYB94	0	1	0	0	0	0	0	0	0	MYB transcription factor (AHRD V1 **** Q9SN78_ARATH); contains Interpro domain(s) IPR015495 Myb transcription factor
Solyc06g074800.1	AT2G28200.1	N/A	0	1	0	0	0	0	0	0	0	Cys2/His2 zinc-finger transcription factor (AHRD V1 **** Q4U318_SILLA); contains Interpro domain(s) IPR007087 Zinc finger, C2H2-type
Solyc12g088390.1	AT1G27730.1	STZ,ZAT10	0	1	0	0	0	0	0	0	0	Zinc-finger protein (AHRD V1 ***- Q40899_PETHY); contains Interpro domain(s) IPR007087 Zinc finger, C2H2-type
Solyc03g005570.2	AT3G23250.1	ATMYB15,ATY19,MYB15	0	1	0	0	0	0	0	0	0	Myb-related transcription factor (AHRD V1 **-* A7ULI0_DATME); contains Interpro domain(s) IPR015495 Myb transcription factor
Solyc06g060230.2	AT1G01720.1	ANAC002,ATAF1	0	1	0	0	0	0	0	0	0	NAC domain protein IPR003441 (AHRD V1 ***- B9GU14_POPTR); contains Interpro domain(s) IPR003441 No apical meristem (NAM) protein
Solyc04g015360.2	AT3G51080.1	GATA6	0	1	0	0	0	0	0	0	0	GATA transcription factor 9 (AHRD V1 *-*- B6STZ1_MAIZE); contains Interpro domain(s) IPR000679 Zinc finger, GATA-type
Solyc06g063070.2	AT1G53910.3	RAP2.12	0	1	0	0	0	0	0	0	0	Ethylene responsive transcription factor 2a (AHRD V1 ***- C0J9I7_9ROSA); contains Interpro domain(s) IPR001471 Pathogenesis-related transcriptional factor and ERF, DNA-binding
Solyc05g009310.2	AT1G25440.1	N/A	0	1	0	0	0	0	0	0	0	Zinc finger protein CONSTANS-LIKE 16 (AHRD V1 **-- B6TEI1_MAIZE); contains Interpro domain(s) IPR010402 CCT domain
Solyc04g050010.1	AT1G07900.1	LBD1	0	1	0	0	0	0	0	0	0	LOB domain protein 1 (AHRD V1 ***- D7KHW8_ARALY); contains Interpro domain(s) IPR004883 Lateral organ boundaries, LOB
Solyc03g117070.1	AT5G10970.1	N/A	0	1	0	0	0	0	0	0	0	Zinc finger family protein (AHRD V1 ***- D7M3K4_ARALY); contains Interpro domain(s) IPR007087 Zinc finger, C2H2-type
Solyc01g108130.2	AT5G42700.1	N/A	0	1	0	0	0	0	0	0	0	B3 domain-containing protein At3g19184 (AHRD V1 *-*- Y3918_ARATH); contains Interpro domain(s) IPR003340 Transcriptional factor B3
Solyc09g075420.2	AT3G16770.1	ATEBP,EBP,ERF72,RAP2.3	0	1	0	0	0	0	0	0	0	Ethylene responsive transcription factor 2b (AHRD V1 *-*- C0J9I6_9ROSA); contains Interpro domain(s) IPR001471 Pathogenesis-related transcriptional factor and ERF, DNA-binding IPR001711 Phospholipase C, phosphatidylinositol-specific, Y domain
Solyc05g007870.1	AT1G69560.1	ATMYB105,LOF2,MYB105	0	1	0	0	0	0	0	0	0	MYB transcription factor (AHRD V1 *-*- Q9C5P9_ARATH); contains Interpro domain(s) IPR015495 Myb transcription factor
Solyc12g009220.1	AT1G19180.1	JAZ1,TIFY10A	0	1	0	0	0	0	0	0	0	Jasmonate ZIM-domain protein 1 (AHRD V1 **-- A7XXZ0_SOLLC); contains Interpro domain(s) IPR010399 Tify
Solyc08g036640.2	AT1G30135.1	JAZ8,TIFY5A	0	1	0	0	0	0	0	0	0	Protein TIFY 5A (AHRD V1 ***- TIF5A_ARATH); contains Interpro domain(s) IPR010399 Tify
Solyc02g091930.2	AT4G37790.1	HAT22	0	1	0	0	0	0	0	0	0	Homeobox-leucine zipper protein 22 (AHRD V1 ***- D7MA03_ARALY); contains Interpro domain(s) IPR003106 Leucine zipper, homeobox-associated
Solyc06g051060.2	AT2G38300.1	N/A	0	1	0	0	0	0	0	0	0	Myb family transcription factor-like (AHRD V1 *--- Q6ER41_ORYSJ); contains Interpro domain(s) IPR006447 Myb-like DNA-binding region, SHAQKYF class
Solyc01g079480.2	AT3G62420.1	ATBZIP53,BZIP53	0	1	0	0	0	0	0	0	0	BZIP transcription factor (AHRD V1 **-* Q1HW69_CAPAN); contains Interpro domain(s) IPR011616 bZIP transcription factor, bZIP-1
Solyc09g074560.2	AT2G47890.1	N/A	0	1	0	0	0	0	0	0	0	CONSTANS-like zinc finger protein (AHRD V1 **-- D0EP04_SOYBN); contains Interpro domain(s) IPR010402 CCT domain
Solyc03g007460.1	AT4G27950.1	CRF4	0	1	0	0	0	0	0	0	0	Ethylene-responsive transcription factor 4 (AHRD V1 *-*- ERF4_TOBAC); contains Interpro domain(s) IPR001471 Pathogenesis-related transcriptional factor and ERF, DNA-binding
Solyc06g051840.1	AT4G27950.1	CRF4	0	1	0	0	0	0	0	0	0	Ethylene responsive transcription factor 1a (AHRD V1 *-*- C0J9I9_9ROSA); contains Interpro domain(s) IPR001471 Pathogenesis-related transcriptional factor and ERF, DNA-binding
Solyc10g083900.1	AT3G53200.1	AtMYB27,MYB27	0	1	0	0	0	0	0	0	0	MYB transcription factor (AHRD V1 *-*- Q56UT4_ORYSJ); contains Interpro domain(s) IPR015495 Myb transcription factor
Solyc08g078180.1	AT5G47220.1	ATERF-2,ATERF2,ERF2	0	1	0	0	0	0	0	0	0	Ethylene-responsive transcription factor 1A (AHRD V1 **** A9P6A4_MEDTR); contains Interpro domain(s) IPR001471 Pathogenesis-related transcriptional factor and ERF, DNA-binding
Solyc01g090790.2	AT4G00050.1	UNE10	0	1	0	0	0	0	0	0	0	BHLH transcription factor (AHRD V1 *-** B6TXR4_MAIZE); contains Interpro domain(s) IPR001092 Basic helix-loop-helix dimerisation region bHLH
Solyc06g060830.2	AT4G17460.1	HAT1	0	1	0	0	0	0	0	0	0	Homeobox-leucine zipper protein (AHRD V1 ***- Q40781_PIMBR); contains Interpro domain(s) IPR006712 HD-ZIP protein, N-terminal
Solyc02g070880.1	AT1G29950.2	N/A	0	1	0	0	0	0	0	0	0	BHLH1 transcription factor (AHRD V1 **** D6BP02_HEVBR); contains Interpro domain(s) IPR001092 Basic helix-loop-helix dimerisation region bHLH
Solyc08g036660.2	AT1G30135.1	JAZ8,TIFY5A	0	1	0	0	0	0	0	0	0	Protein TIFY 5A (AHRD V1 ***- TIF5A_ARATH); contains Interpro domain(s) IPR018467 CCT domain-like
Solyc02g067310.2	AT3G28920.1	AtHB34,HB34	0	0	1	1	0	0	0	0	1	Zinc finger-homeodomain protein 1 (Fragment) (AHRD V1 **-- B0LK19_CUCSA); contains Interpro domain(s) IPR006456 ZF-HD homeobox protein Cys/His-rich dimerisation region
Solyc06g062460.2	AT3G21330.1	N/A	0	0	1	1	0	0	0	0	0	BHLH transcription factor-like (AHRD V1 *--* Q8S0N2_ORYSJ); contains Interpro domain(s) IPR001092 Basic helix-loop-helix dimerisation region bHLH
Solyc04g071360.2	AT1G76890.2	AT-GT2,GT2	0	0	1	1	0	0	0	0	0	Transcription factor (Fragment) (AHRD V1 *--* D6MK04_9ASPA); contains Interpro domain(s) IPR017877 MYB-like
Solyc08g077000.1	AT4G17810.1	N/A	0	0	1	1	0	0	0	0	0	Ramosa1 C2H2 zinc-finger transcription factor (AHRD V1 *-*- D0UTY6_ZEAMM); contains Interpro domain(s) IPR007087 Zinc finger, C2H2-type
Solyc12g056510.1	AT1G76890.2	AT-GT2,GT2	0	0	1	0	0	1	0	0	0	GT-2 factor (Fragment) (AHRD V1 *--- Q8W240_SOYBN); contains Interpro domain(s) IPR017877 MYB-like
Solyc11g006720.1	AT5G04760.1	N/A	0	0	0	1	1	0	0	0	1	MYB transcription factor (AHRD V1 ***- Q9FNN6_ARATH); contains Interpro domain(s) IPR006447 Myb-like DNA-binding region, SHAQKYF class
Solyc10g055760.1	AT2G17040.1	anac036,NAC036	0	0	0	1	1	0	0	0	1	NAC domain protein IPR003441 (AHRD V1 ***- B9H1P6_POPTR); contains Interpro domain(s) IPR003441 No apical meristem (NAM) protein
Solyc11g010270.1	AT2G22430.1	ATHB6,HB6	0	0	0	1	1	0	0	0	1	Homeobox-leucine zipper protein (AHRD V1 *-*- Q9FXN8_ZINEL); contains Interpro domain(s) IPR001356 Homeobox
Solyc01g008910.2	AT1G50420.1	SCL-3,SCL3	0	0	0	1	1	0	0	0	1	Scarecrow transcription factor family protein (AHRD V1 **-* D7MIP9_ARALY); contains Interpro domain(s) IPR005202 GRAS transcription factor
Solyc00g050430.2	AT5G65640.1	bHLH093	0	0	0	1	1	0	0	0	0	BHLH transcription factor (AHRD V1 *-*- A9YWR2_MEDTR); contains Interpro domain(s) IPR011598 Helix-loop-helix DNA-binding
Solyc05g006980.2	AT3G01470.1	ATHB-1,ATHB1,HAT5,HB-1,HD-ZIP-1	0	0	0	1	1	0	0	0	0	Homeobox-leucine zipper-like protein (AHRD V1 *-*- Q3HRT1_PICGL); contains Interpro domain(s) IPR001356 Homeobox
Solyc06g076770.2	AT5G58900.1	N/A	0	0	0	1	1	0	0	0	0	Myb family transcription factor (Fragment) (AHRD V1 *--* D7M1F0_ARALY); contains Interpro domain(s) IPR006447 Myb-like DNA-binding region, SHAQKYF class
Solyc12g056980.1	AT1G78080.1	RAP2.4	0	0	0	1	0	0	1	0	0	Ethylene responsive transcription factor 2b (AHRD V1 *-*- C0J9I6_9ROSA); contains Interpro domain(s) IPR001471 Pathogenesis-related transcriptional factor and ERF, DNA-binding
Solyc04g078650.2	AT1G46480.1	WOX4	0	0	0	1	0	0	0	1	0	WUSCHEL-related homeobox-containing protein 4 (AHRD V1 ***- C0LAL8_9MAGN); contains Interpro domain(s) IPR001356 Homeobox
Solyc03g097650.2	AT5G13180.1	ANAC083,NAC083,VNI2	0	0	0	1	0	0	0	1	0	NAC domain transcription factor (AHRD V1 **** Q4U0D4_WHEAT); contains Interpro domain(s) IPR003441 No apical meristem (NAM) protein
Solyc12g008660.1	AT4G29190.1	N/A	0	0	0	1	0	0	0	1	0	Zinc finger CCCH domain-containing protein 20 (AHRD V1 ***- C3H20_ARATH); contains Interpro domain(s) IPR000571 Zinc finger, CCCH-type
Solyc12g006120.1	AT4G14540.1	NF-YB3	0	0	0	1	0	0	0	1	0	Nuclear transcription factor Y subunit B-3 (AHRD V1 *-*- B6SUG8_MAIZE); contains Interpro domain(s) IPR003957 Transcription factor, CBFA/NFYB, DNA topoisomerase
Solyc04g078770.2	AT1G46264.1	AT-HSFB4,HSFB4,SCZ	0	0	0	1	0	0	0	1	0	Heat stress transcription factor (AHRD V1 *-*- D4QAU8_CARPA); contains Interpro domain(s) IPR000232 Heat shock factor (HSF)-type, DNA-binding
Solyc02g062690.2	AT2G18300.3	N/A	0	0	0	1	0	0	0	1	0	Transcription factor (AHRD V1 *-*- D6MKM4_9ASPA); contains Interpro domain(s) IPR011598 Helix-loop-helix DNA-binding
Solyc01g100220.2	AT3G16870.1	GATA17	0	0	0	1	0	0	0	1	0	GATA transcription factor 22 (AHRD V1 *-*- B6U513_MAIZE); contains Interpro domain(s) IPR000679 Zinc finger, GATA-type
Solyc07g055100.2	AT5G05550.2	N/A	0	0	0	1	0	0	0	1	0	Transcription factor (AHRD V1 *--- D7LW59_ARALY)
Solyc08g080150.1	AT2G45680.1	N/A	0	0	0	1	0	0	0	1	0	TCP family transcription factor (AHRD V1 *-** A6MCZ2_9ORYZ); contains Interpro domain(s) IPR005333 Transcription factor, TCP
Solyc01g090340.2	AT2G44840.1	ATERF13,EREBP,ERF13	0	0	0	1	0	0	0	1	0	Ethylene responsive transcription factor 1b (AHRD V1 *-*- C0J9I8_9ROSA); contains Interpro domain(s) IPR001471 Pathogenesis-related transcriptional factor and ERF, DNA-binding
Solyc03g059270.2	AT3G57670.1	NTT,WIP2	0	0	0	1	0	0	0	1	0	Zinc finger protein (AHRD V1 **-- D7KHP2_ARALY); contains Interpro domain(s) IPR007087 Zinc finger, C2H2-type
Solyc03g082550.2	AT2G46680.1	ATHB-7,ATHB7,HB-7	0	0	0	1	0	0	0	1	0	Homeobox leucine zipper protein (AHRD V1 ***- B8YIB0_MIRJA); contains Interpro domain(s) IPR001356 Homeobox
Solyc02g076850.1	AT2G34140.1	N/A	0	0	0	1	0	0	0	1	0	Dof zinc finger protein (AHRD V1 *-*- C4B6D7_IPOBA); contains Interpro domain(s) IPR003851 Zinc finger, Dof-type
Solyc01g109880.2	AT1G75390.1	AtbZIP44,bZIP44	0	0	0	1	0	0	0	0	1	BZIP transcription factor (AHRD V1 ***- C0KYN1_SOLLC); contains Interpro domain(s) IPR011700 Basic leucine zipper
Solyc09g014250.2	AT2G38090.1	N/A	0	0	0	1	0	0	0	0	1	Myb family transcription factor (Fragment) (AHRD V1 **-* D7M1F0_ARALY); contains Interpro domain(s) IPR006447 Myb-like DNA-binding region, SHAQKYF class
Solyc07g043330.1	AT5G41920.1	N/A	0	0	0	1	0	0	0	0	1	GRAS family transcription factor (AHRD V1 **-- B9IHC5_POPTR); contains Interpro domain(s) IPR005202 GRAS transcription factor
Solyc06g068360.2	AT5G25190.1	N/A	0	0	0	1	0	0	0	0	1	Ethylene-responsive transcription factor 7 (AHRD V1 *-** ERF83_ARATH); contains Interpro domain(s) IPR001471 Pathogenesis-related transcriptional factor and ERF, DNA-binding
Solyc01g104650.2	AT5G44080.1	N/A	0	0	0	1	0	0	0	0	1	BZIP transcription factor (AHRD V1 **** Q53UC6_WHEAT); contains Interpro domain(s) IPR011700 Basic leucine zipper
Solyc01g111500.2	AT4G38620.1	ATMYB4,MYB4	0	0	0	1	0	0	0	0	1	MYB transcription factor (AHRD V1 **** B9H191_POPTR); contains Interpro domain(s) IPR015495 Myb transcription factor
Solyc06g051260.2	AT2G40200.1	N/A	0	0	0	1	0	0	0	0	1	Transcription factor bHLH51 (AHRD V1 **-* BH051_ARATH); contains Interpro domain(s) IPR001092 Basic helix-loop-helix dimerisation region bHLH
Solyc10g080920.1	AT4G39250.1	ATRL1,RL1,RSM2	0	0	0	1	0	0	0	0	1	Myb family transcription factor (Fragment) (AHRD V1 ***- D7KSM0_ARALY); contains Interpro domain(s) IPR017884 SANT, eukarya
Solyc01g090760.2	AT2G45050.1	GATA2	0	0	0	1	0	0	0	0	1	GATA transcription factor 9 (AHRD V1 *-*- B6STZ1_MAIZE); contains Interpro domain(s) IPR016679 Transcription factor, GATA, plant
Solyc03g119740.2	AT1G49010.1	N/A	0	0	0	1	0	0	0	0	0	MYB transcription factor (AHRD V1 **** Q9FNN6_ARATH); contains Interpro domain(s) IPR006447 Myb-like DNA-binding region, SHAQKYF class
Solyc02g084590.2	AT5G66320.1	GATA5	0	0	0	1	0	0	0	0	0	GATA transcription factor 9 (AHRD V1 *-*- B6STZ1_MAIZE); contains Interpro domain(s) IPR016679 Transcription factor, GATA, plant
Solyc04g007210.2	AT1G25440.1	N/A	0	0	0	1	0	0	0	0	0	Zinc finger protein CONSTANS-LIKE 16 (AHRD V1 ***- B6TEI1_MAIZE); contains Interpro domain(s) IPR010402 CCT domain
Solyc03g120840.1	AT5G11590.1	TINY2	0	0	0	1	0	0	0	0	0	Ethylene-responsive transcription factor 4 (AHRD V1 *-*- ERF78_ARATH); contains Interpro domain(s) IPR001471 Pathogenesis-related transcriptional factor and ERF, DNA-binding
Solyc04g078640.1	AT5G67190.1	DEAR2	0	0	0	1	0	0	0	0	0	Ethylene-responsive transcription factor 5 (AHRD V1 *-*- EF102_ARATH); contains Interpro domain(s) IPR001471 Pathogenesis-related transcriptional factor and ERF, DNA-binding
Solyc06g065100.2	AT4G38620.1	ATMYB4,MYB4	0	0	0	1	0	0	0	0	0	Myb-like transcription factor 1 (AHRD V1 **** Q8H271_GOSHI); contains Interpro domain(s) IPR015495 Myb transcription factor
Solyc03g120890.2	AT5G25830.1	GATA12	0	0	0	1	0	0	0	0	0	GATA transcription factor 9 (AHRD V1 *-*- B6STZ1_MAIZE); contains Interpro domain(s) IPR016679 Transcription factor, GATA, plant
Solyc06g062520.1	AT1G51700.1	ADOF1,DOF1	0	0	0	1	0	0	0	0	0	Dof zinc finger protein 4 (AHRD V1 *-*- A5HWF3_HORVD); contains Interpro domain(s) IPR003851 Zinc finger, Dof-type
Solyc11g072500.1	AT5G60200.1	TMO6	0	0	0	1	0	0	0	0	0	Dof zinc finger protein 12 (AHRD V1 *-*- A5HWG1_HORVD); contains Interpro domain(s) IPR003851 Zinc finger, Dof-type
Solyc11g066460.1	0	N/A	0	0	0	1	0	0	0	0	0	Unknown Protein (AHRD V1)
Solyc04g005800.2	AT3G01470.1	ATHB-1,ATHB1,HAT5,HB-1,HD-ZIP-1	0	0	0	1	0	0	0	0	0	Homeobox-leucine zipper protein (AHRD V1 *-*- Q9FXN8_ZINEL); contains Interpro domain(s) IPR001356 Homeobox
Solyc12g008830.1	AT4G26150.1	CGA1,GATA22	0	0	0	1	0	0	0	0	0	GATA transcription factor 20 (AHRD V1 *-*- B6SS40_MAIZE); contains Interpro domain(s) IPR000679 Zinc finger, GATA-type
Solyc09g007500.2	AT2G37120.1	N/A	0	0	0	1	0	0	0	0	0	Unknown Protein (AHRD V1); contains Interpro domain(s) IPR006779 DNA binding protein S1FA
Solyc06g072360.2	AT2G01940.1	ATIDD15,SGR5	0	0	0	1	0	0	0	0	0	Zinc finger protein (AHRD V1 *-*- Q764N7_MALDO); contains Interpro domain(s) IPR007087 Zinc finger, C2H2-type
Solyc06g076820.1	AT2G29660.1	N/A	0	0	0	1	0	0	0	0	0	Transcription factor (Fragment) (AHRD V1 *-** D6MKQ1_9ASPA); contains Interpro domain(s) IPR007087 Zinc finger, C2H2-type
Solyc09g008030.1	AT2G37000.1	N/A	0	0	0	1	0	0	0	0	0	TCP family transcription factor (AHRD V1 *-** A6MCZ2_9ORYZ); contains Interpro domain(s) IPR005333 Transcription factor, TCP
Solyc11g045530.1	AT1G31320.1	LBD4	0	0	0	1	0	0	0	0	0	LOB domain protein 4 (AHRD V1 ***- D7KL24_ARALY); contains Interpro domain(s) IPR004883 Lateral organ boundaries, LOB
Solyc09g010960.2	AT5G43290.1	ATWRKY49,WRKY49	0	0	0	1	0	0	0	0	0	WRKY transcription factor 17 (AHRD V1 *-*- Q7E0X2_ORYSJ); contains Interpro domain(s) IPR003657 DNA-binding WRKY
Solyc03g117520.1	AT1G52520.1	FRS6	0	0	0	1	0	0	0	0	0	Protein FAR1-RELATED SEQUENCE 6 (AHRD V1 ***- FRS6_ARATH); contains Interpro domain(s) IPR018289 MULE transposase, conserved domain
Solyc05g018350.2	AT3G24490.1	N/A	0	0	0	1	0	0	0	0	0	Transcription factor (AHRD V1 **** D7L9U5_ARALY); contains Interpro domain(s) IPR006578 MADF domain
Solyc06g071480.2	AT5G62940.1	DOF5.6,HCA2	0	0	0	1	0	0	0	0	0	Dof zinc finger protein 12 (AHRD V1 *-*- A5HWG1_HORVD); contains Interpro domain(s) IPR003851 Zinc finger, Dof-type
Solyc10g081490.1	AT1G08810.1	AtMYB60,MYB60	0	0	0	1	0	0	0	0	0	MYB transcription factor (AHRD V1 **** Q8GYP5_ARATH); contains Interpro domain(s) IPR015495 Myb transcription factor
Solyc11g012720.1	AT1G76880.1	N/A	0	0	0	1	0	0	0	0	0	Transcription factor (Fragment) (AHRD V1 *--- D6MK04_9ASPA); contains Interpro domain(s) IPR017877 MYB-like
Solyc02g077250.2	AT2G31070.1	TCP10	0	0	0	1	0	0	0	0	0	Transcription factor CYCLOIDEA (Fragment) (AHRD V1 *-*- CYCLD_ANTML); contains Interpro domain(s) IPR005333 Transcription factor, TCP
Solyc01g009860.2	AT5G13180.1	ANAC083,NAC083,VNI2	0	0	0	1	0	0	0	0	0	NAC domain transcription factor (AHRD V1 **** Q5DM36_WHEAT); contains Interpro domain(s) IPR003441 No apical meristem (NAM) protein
Solyc04g080500.2	AT1G75250.2	ATRL6,RL6,RSM3	0	0	0	1	0	0	0	0	0	Myb family transcription factor (Fragment) (AHRD V1 **** D7KSM0_ARALY); contains Interpro domain(s) IPR017884 SANT, eukarya
Solyc05g007890.2	AT1G69580.1	N/A	0	0	0	1	0	0	0	0	0	Myb family transcription factor-like (AHRD V1 *--* Q6H510_ORYSJ); contains Interpro domain(s) IPR006447 Myb-like DNA-binding region, SHAQKYF class
Solyc07g055000.1	AT5G16770.2	AtMYB9,MYB9	0	0	0	1	0	0	0	0	0	Myb-related transcription factor (AHRD V1 *--- B5RHV2_MUSBA); contains Interpro domain(s) IPR015495 Myb transcription factor
Solyc06g083430.1	AT3G24860.1	N/A	0	0	0	1	0	0	0	0	0	Transcription factor (AHRD V1 *--* D7LLP9_ARALY); contains Interpro domain(s) IPR006578 MADF domain
Solyc02g085160.1	AT2G18350.1	AtHB24,HB24	0	0	0	1	0	0	0	0	0	Zinc finger-homeodomain protein 1 (Fragment) (AHRD V1 **-- B0LK17_YUCFI); contains Interpro domain(s) IPR006456 ZF-HD homeobox protein Cys/His-rich dimerisation region
Solyc02g072030.1	AT4G18830.1	ATOFP5,OFP5	0	0	0	1	0	0	0	0	0	Plant-specific domain TIGR01568 family protein (AHRD V1 *--- B6U5V3_MAIZE); contains Interpro domain(s) IPR006458 Protein of unknown function DUF623, plant
Solyc03g026270.1	AT4G25470.1	ATCBF2,CBF2,DREB1C,FTQ4	0	0	0	0	1	1	0	1	0	Ethylene-responsive transcription factor 4 (AHRD V1 *-** ERF78_ARATH); contains Interpro domain(s) IPR001471 Pathogenesis-related transcriptional factor and ERF, DNA-binding
Solyc06g073050.2	AT3G49530.1	ANAC062,NAC062,NTL6	0	0	0	0	1	1	0	0	1	NAC domain protein IPR003441 (AHRD V1 *-*- B9IDH0_POPTR); contains Interpro domain(s) IPR003441 No apical meristem (NAM) protein
Solyc11g011050.1	AT5G16600.1	AtMYB43,MYB43	0	0	0	0	1	1	0	0	1	MYB transcription factor (AHRD V1 **** Q9SPG7_ARATH); contains Interpro domain(s) IPR015495 Myb transcription factor
Solyc10g005080.2	AT1G01060.2	LHY,LHY1	0	0	0	0	1	1	0	0	1	Late elongated hypocotyl and circadian clock associated-1-like
Solyc04g064550.1	AT1G21450.1	SCL1	0	0	0	0	1	1	0	0	1	GRAS family transcription factor (AHRD V1 **-* B9H7M7_POPTR); contains Interpro domain(s) IPR005202 GRAS transcription factor
Solyc10g009550.2	AT5G24110.1	ATWRKY30,WRKY30	0	0	0	0	1	1	0	0	1	WRKY transcription factor (AHRD V1 ***- D3YEX5_SOLLC); contains Interpro domain(s) IPR003657 DNA-binding WRKY
Solyc06g076280.1	AT1G07530.1	ATGRAS2,GRAS2,SCL14	0	0	0	0	1	1	0	0	1	GRAS family transcription factor (AHRD V1 **-* B9HPF8_POPTR); contains Interpro domain(s) IPR005202 GRAS transcription factor
Solyc05g053380.2	AT2G47260.1	ATWRKY23,WRKY23	0	0	0	0	1	1	0	0	1	WRKY transcription factor 31 (AHRD V1 *-*- C9DI20_9ROSI); contains Interpro domain(s) IPR003657 DNA-binding WRKY
Solyc04g008870.2	AT5G08520.1	N/A	0	0	0	0	1	1	0	0	1	MYB transcription factor (AHRD V1 **** Q9FNN6_ARATH); contains Interpro domain(s) IPR006447 Myb-like DNA-binding region, SHAQKYF class
Solyc08g076860.2	AT4G17900.1	N/A	0	0	0	0	1	1	0	0	0	Zinc-binding family protein (AHRD V1 **** D7MDD4_ARALY); contains Interpro domain(s) IPR006734 Protein of unknown function DUF597
Solyc04g078550.2	AT4G24240.1	ATWRKY7,WRKY7	0	0	0	0	1	1	0	0	0	WRKY transcription factor 2 (AHRD V1 ***- A7UGC9_SOLTU); contains Interpro domain(s) IPR003657 DNA-binding WRKY
Solyc02g071990.2	AT1G78700.1	BEH4	0	0	0	0	1	1	0	0	0	Brassinosteroid signaling positive regulator-related protein (Fragment) (AHRD V1 *--* B3VVE5_POPTN); contains Interpro domain(s) IPR008540 BZR1, transcriptional repressor
Solyc04g077780.2	AT1G10200.1	WLIM1	0	0	0	0	1	1	0	0	0	LIM domain protein (AHRD V1 **-- Q306K1_BRANA); contains Interpro domain(s) IPR001781 Zinc finger, LIM-type
Solyc08g082110.2	AT4G23810.1	ATWRKY53,WRKY53	0	0	0	0	1	0	0	1	0	WRKY transcription factor-30 (AHRD V1 **** B6VB04_CAPAN); contains Interpro domain(s) IPR003657 DNA-binding WRKY
Solyc01g099340.2	AT1G03840.1	MGP	0	0	0	0	1	0	0	0	1	Zinc finger protein (AHRD V1 *--- Q764N7_MALDO); contains Interpro domain(s) IPR007087 Zinc finger, C2H2-type
Solyc03g119390.2	AT1G73830.1	BEE3	0	0	0	0	1	0	0	0	1	Transcription factor (AHRD V1 *-** D6MKM4_9ASPA); contains Interpro domain(s) IPR011598 Helix-loop-helix DNA-binding
Solyc09g007810.2	AT4G30080.1	ARF16	0	0	0	0	1	0	0	0	0	Auxin response factor 3 (AHRD V1 **** A4L9W4_GOSHI); contains Interpro domain(s) IPR010525 Auxin response factor
Solyc07g054220.1	AT4G28140.1	N/A	0	0	0	0	1	0	0	0	0	Ethylene responsive transcription factor 2a (AHRD V1 *-*- C0J9I7_9ROSA); contains Interpro domain(s) IPR001471 Pathogenesis-related transcriptional factor and ERF, DNA-binding
Solyc10g086530.1	AT2G37650.1	N/A	0	0	0	0	1	0	0	0	0	GRAS family transcription factor (AHRD V1 **-- B9HBM9_POPTR); contains Interpro domain(s) IPR005202 GRAS transcription factor
Solyc05g050830.1	AT2G44940.1	N/A	0	0	0	0	1	0	0	0	0	Ethylene-responsive transcription factor 4 (AHRD V1 *-*- ERF78_ARATH); contains Interpro domain(s) IPR001471 Pathogenesis-related transcriptional factor and ERF, DNA-binding
Solyc03g115940.2	AT3G47500.1	CDF3	0	0	0	0	1	0	0	0	0	Dof zinc finger protein (AHRD V1 ***- C4B6D7_IPOBA); contains Interpro domain(s) IPR003851 Zinc finger, Dof-type
Solyc06g082010.2	AT5G58620.1	N/A	0	0	0	0	1	0	0	0	0	Zinc finger CCCH domain-containing protein 66 (AHRD V1 ***- C3H66_ARATH); contains Interpro domain(s) IPR002110 Ankyrin
Solyc02g085340.1	AT5G66770.1	N/A	0	0	0	0	1	0	0	0	0	GRAS family transcription factor (AHRD V1 **-* B9MXP6_POPTR); contains Interpro domain(s) IPR005202 GRAS transcription factor
Solyc04g081020.2	AT1G75540.1	STH2	0	0	0	0	1	0	0	0	0	Zinc finger protein CONSTANS-LIKE 3 (AHRD V1 *--- COL3_ARATH); contains Interpro domain(s) IPR000315 Zinc finger, B-box
Solyc08g081960.1	AT4G23750.2	CRF2,TMO3	0	0	0	0	1	0	0	0	0	Ethylene-responsive transcription factor 4 (AHRD V1 *-*- ERF4_NICSY); contains Interpro domain(s) IPR001471 Pathogenesis-related transcriptional factor and ERF, DNA-binding
Solyc12g044610.1	AT3G16350.1	N/A	0	0	0	0	1	0	0	0	0	Myb transcription factor (AHRD V1 ***- B1Q4U5_9ROSI); contains Interpro domain(s) IPR006447 Myb-like DNA-binding region, SHAQKYF class
Solyc04g054910.2	AT4G39780.1	N/A	0	0	0	0	1	0	0	0	0	Ethylene-responsive transcription factor 13 (AHRD V1 *-*- ERF99_ARATH); contains Interpro domain(s) IPR001471 Pathogenesis-related transcriptional factor and ERF, DNA-binding
Solyc09g097870.2	AT3G07340.1	N/A	0	0	0	0	1	0	0	0	0	Transcription factor (AHRD V1 *-** D6MKM4_9ASPA); contains Interpro domain(s) IPR011598 Helix-loop-helix DNA-binding
Solyc02g032950.2	AT1G62300.1	ATWRKY6,WRKY6	0	0	0	0	1	0	0	0	0	Transcription factor WRKY (AHRD V1 ***- C7E5X8_CAPAN); contains Interpro domain(s) IPR003657 DNA-binding WRKY
Solyc11g012980.1	AT1G21910.1	N/A	0	0	0	0	0	1	1	0	0	Ethylene-responsive transcription factor 9 (AHRD V1 *-*- ERF80_ARATH); contains Interpro domain(s) IPR001471 Pathogenesis-related transcriptional factor and ERF, DNA-binding
Solyc03g095770.2	AT3G56400.1	ATWRKY70,WRKY70	0	0	0	0	0	1	0	1	0	WRKY transcription factor 6 (AHRD V1 **** A7UGD3_SOLTU); contains Interpro domain(s) IPR003657 DNA-binding WRKY
Solyc04g005100.2	AT1G70000.2	N/A	0	0	0	0	0	1	0	0	1	Myb transcription factor (AHRD V1 *-** A7UMB2_ROSHC); contains Interpro domain(s) IPR006447 Myb-like DNA-binding region, SHAQKYF class
Solyc03g111260.2	AT5G63420.1	emb2746	0	0	0	0	0	1	0	0	1	Metallo-beta-lactamase family protein (AHRD V1 *-*- A3ERL5_9BACT); contains Interpro domain(s) IPR001279 Beta-lactamase-like
Solyc08g005050.2	AT4G17880.1	N/A	0	0	0	0	0	1	0	0	1	Transcription factor (AHRD V1 *--* Q9M4A8_MAIZE); contains Interpro domain(s) IPR001092 Basic helix-loop-helix dimerisation region bHLH
Solyc01g110370.2	AT4G38960.1	N/A	0	0	0	0	0	1	0	0	1	Zinc finger protein CONSTANS-LIKE 3 (AHRD V1 *--- COL3_ARATH); contains Interpro domain(s) IPR000315 Zinc finger, B-box
Solyc08g062960.2	AT2G26150.1	ATHSFA2,HSFA2	0	0	0	0	0	1	0	0	1	Heat stress transcription factor A3 (AHRD V1 *-** D1M7W9_SOLLC); contains Interpro domain(s) IPR000232 Heat shock factor (HSF)-type, DNA-binding
Solyc03g098320.2	AT1G18330.2	EPR1,RVE7	0	0	0	0	0	1	0	0	1	MYB transcription factor (Fragment) (AHRD V1 *--* A1DR85_CATRO); contains Interpro domain(s) IPR006447 Myb-like DNA-binding region, SHAQKYF class
Solyc01g111580.2	AT2G16770.1	bZIP23	0	0	0	0	0	1	0	0	1	BZIP family transcription factor (Fragment) (AHRD V1 *-*- D7LU06_ARALY); contains Interpro domain(s) IPR011700 Basic leucine zipper
Solyc06g073640.2	AT3G11440.1	ATMYB65,MYB65	0	0	0	0	0	1	0	0	1	MYB transcription factor (AHRD V1 **-* Q9FR97_ARATH); contains Interpro domain(s) IPR015495 Myb transcription factor
Solyc05g009790.1	AT1G25560.1	EDF1,TEM1	0	0	0	0	0	1	0	0	1	Transcription factor (AHRD V1 *-** D6MKM9_9ASPA); contains Interpro domain(s) IPR003340 Transcriptional factor B3
Solyc11g068620.1	AT5G22380.1	anac090,NAC090	0	0	0	0	0	1	0	0	1	NAC-domain protein (AHRD V1 ***- Q9SXQ0_TOBAC); contains Interpro domain(s) IPR003441 No apical meristem (NAM) protein
Solyc02g078810.2	AT1G61215.1	BRD4	0	0	0	0	0	1	0	0	1	Bromodomain protein (AHRD V1 ***- B9H245_POPTR); contains Interpro domain(s) IPR001487 Bromodomain
Solyc01g095460.2	AT2G46270.1	GBF3	0	0	0	0	0	1	0	0	1	G-box binding factor 3 (AHRD V1 **** D7LDY1_ARALY); contains Interpro domain(s) IPR012900 G-box binding, MFMR
Solyc02g078620.1	AT1G07640.3	OBP2	0	0	0	0	0	1	0	0	1	Dof zinc finger protein 6 (AHRD V1 *-*- A5HWF5_HORVD); contains Interpro domain(s) IPR003851 Zinc finger, Dof-type
Solyc04g051690.2	AT5G64810.1	ATWRKY51,WRKY51	0	0	0	0	0	1	0	0	1	WRKY transcription factor 16 (AHRD V1 ***- C9DI05_9ROSI); contains Interpro domain(s) IPR003657 DNA-binding WRKY
Solyc10g086370.1	AT2G01570.1	RGA,RGA1	0	0	0	0	0	1	0	0	1	GAI-like protein 1 (Fragment) (AHRD V1 ***- A1YWN9_9ROSI); contains Interpro domain(s) IPR005202 GRAS transcription factor
Solyc06g008030.2	AT2G20180.3	PIF1,PIL5	0	0	0	0	0	1	0	0	1	BHLH transcription factor (AHRD V1 *-** B6TXR4_MAIZE); contains Interpro domain(s) IPR011598 Helix-loop-helix DNA-binding
Solyc06g035490.2	AT5G51790.1	N/A	0	0	0	0	0	1	0	0	1	BHLH transcription factor-like (AHRD V1 *-** Q941Z7_ORYSJ); contains Interpro domain(s) IPR011598 Helix-loop-helix DNA-binding
Solyc09g015770.2	AT3G56400.1	ATWRKY70,WRKY70	0	0	0	0	0	1	0	0	1	WRKY transcription factor 6 (AHRD V1 **** A7UGD3_SOLTU); contains Interpro domain(s) IPR003657 DNA-binding WRKY
Solyc05g054170.2	AT4G17230.1	SCL13	0	0	0	0	0	1	0	0	1	Scarecrow-like 1 transcription factor (Fragment) (AHRD V1 *--- B1PPU0_PINPS); contains Interpro domain(s) IPR005202 GRAS transcription factor
Solyc04g077210.2	AT4G08150.1	BP,BP1,KNAT1	0	0	0	0	0	1	0	0	1	Knotted-like homeobox protein (AHRD V1 ***- Q49RB7_POPTO); contains Interpro domain(s) IPR005541 KNOX2
Solyc05g012500.2	AT1G69310.1	ATWRKY57,WRKY57	0	0	0	0	0	1	0	0	1	WRKY transcription factor 29 (AHRD V1 *-*- Q6IEQ2_ORYSJ); contains Interpro domain(s) IPR003657 DNA-binding WRKY
Solyc10g084370.1	AT3G09600.1	N/A	0	0	0	0	0	1	0	0	0	MYB transcription factor (Fragment) (AHRD V1 **-- A1DR87_CATRO); contains Interpro domain(s) IPR006447 Myb-like DNA-binding region, SHAQKYF class
Solyc12g014140.1	AT3G15030.2	MEE35,TCP4	0	0	0	0	0	1	0	0	0	Transcription factor CYCLOIDEA (Fragment) (AHRD V1 *--- CYCLD_ANTML); contains Interpro domain(s) IPR005333 Transcription factor, TCP
Solyc11g008900.1	AT3G02830.1	ZFN1	0	0	0	0	0	1	0	0	0	Zinc finger CCCH domain-containing protein 66 (AHRD V1 ***- C3H66_ORYSJ); contains Interpro domain(s) IPR000571 Zinc finger, CCCH-type
Solyc11g006200.1	AT4G12750.1	N/A	0	0	0	0	0	1	0	0	0	Homeobox transcription factor Hox7-like protein (AHRD V1 **-- Q7X5W7_ORYSJ); contains Interpro domain(s) IPR018500 DDT subgroup
Solyc01g095030.2	AT5G52660.2	N/A	0	0	0	0	0	1	0	0	0	MYB transcription factor (Fragment) (AHRD V1 **-* A1DR87_CATRO); contains Interpro domain(s) IPR006447 Myb-like DNA-binding region, SHAQKYF class
Solyc08g048390.1	AT4G18390.2	TCP2	0	0	0	0	0	1	0	0	0	Transcription factor CYCLOIDEA (Fragment) (AHRD V1 *-** CYCLD_ANTML); contains Interpro domain(s) IPR005333 Transcription factor, TCP
Solyc04g082480.2	AT1G76350.1	N/A	0	0	0	0	0	1	0	0	0	Nodule inception protein (Fragment) (AHRD V1 *-*- A9DME9_MEDTR); contains Interpro domain(s) IPR003035 Plant regulator RWP-RK
Solyc12g008350.1	AT5G11590.1	TINY2	0	0	0	0	0	1	0	0	0	Ethylene-responsive transcription factor 4 (AHRD V1 *-*- ERF78_ARATH); contains Interpro domain(s) IPR001471 Pathogenesis-related transcriptional factor and ERF, DNA-binding
Solyc10g084180.1	AT5G03150.1	JKD	0	0	0	0	0	1	0	0	0	C2H2L domain class transcription factor (AHRD V1 **-* D9ZIU4_MALDO); contains Interpro domain(s) IPR007087 Zinc finger, C2H2-type
Solyc06g082530.1	AT1G07530.1	ATGRAS2,GRAS2,SCL14	0	0	0	0	0	1	0	0	0	GRAS family transcription factor (AHRD V1 **-* B9GJL6_POPTR); contains Interpro domain(s) IPR005202 GRAS transcription factor
Solyc12g049560.1	AT1G53910.2	RAP2.12	0	0	0	0	0	1	0	0	0	Ethylene responsive transcription factor 2a (AHRD V1 ***- C0J9I7_9ROSA); contains Interpro domain(s) IPR001471 Pathogenesis-related transcriptional factor and ERF, DNA-binding
Solyc06g082590.1	AT4G27950.1	CRF4	0	0	0	0	0	1	0	0	0	Ethylene responsive transcription factor 1b (AHRD V1 *-*- C0J9I8_9ROSA); contains Interpro domain(s) IPR001471 Pathogenesis-related transcriptional factor and ERF, DNA-binding IPR017392 Pathogenesis-related genes transcriptional activator PTI6
Solyc02g085130.2	AT2G18280.2	AtTLP2,TLP2	0	0	0	0	0	1	0	0	0	Tubby-like F-box protein 5 (AHRD V1 ***- TLP5_ORYSJ); contains Interpro domain(s) IPR000007 Tubby, C-terminal
Solyc09g059520.2	AT1G67970.1	AT-HSFA8,HSFA8	0	0	0	0	0	1	0	0	0	Heat stress transcription factor A3 (AHRD V1 *-** D1M7W9_SOLLC); contains Interpro domain(s) IPR000232 Heat shock factor (HSF)-type, DNA-binding
Solyc08g076930.1	AT4G17880.1	N/A	0	0	0	0	0	1	0	0	0	Transcription factor (AHRD V1 *-** Q9M4A8_MAIZE); contains Interpro domain(s) IPR011598 Helix-loop-helix DNA-binding
Solyc01g067680.2	AT2G47900.3	AtTLP3,TLP3	0	0	0	0	0	1	0	0	0	Tubby-like F-box protein 6 (AHRD V1 ***- TLP6_ORYSJ); contains Interpro domain(s) IPR000007 Tubby, C-terminal
Solyc12g056790.1	AT1G34190.1	anac017,NAC017	0	0	0	0	0	1	0	0	0	NAC domain protein IPR003441 (AHRD V1 ***- B9GT49_POPTR); contains Interpro domain(s) IPR003441 No apical meristem (NAM) protein
Solyc02g069860.2	AT1G30500.2	NF-YA7	0	0	0	0	0	1	0	0	0	Nuclear transcription factor Y subunit A-7 (AHRD V1 ***- B6TY54_MAIZE); contains Interpro domain(s) IPR001289 CCAAT-binding transcription factor, subunit B
Solyc09g010230.1	AT3G11580.1	N/A	0	0	0	0	0	1	0	0	0	Auxin response factor 24 (AHRD V1 *-** D9HNV1_MAIZE); contains Interpro domain(s) IPR003340 Transcriptional factor B3
Solyc05g053500.2	AT3G24050.1	GATA1	0	0	0	0	0	1	0	0	0	GATA transcription factor 1 (AHRD V1 *-*- Q0WTQ5_ARATH); contains Interpro domain(s) IPR000679 Zinc finger, GATA-type
Solyc02g088190.2	AT5G15310.1	ATMIXTA,ATMYB16,MYB16	0	0	0	0	0	1	0	0	0	MYB transcription factor (AHRD V1 *-** Q6R098_ARATH); contains Interpro domain(s) IPR015495 Myb transcription factor
Solyc12g098370.1	AT4G13640.1	UNE16	0	0	0	0	0	1	0	0	0	Myb family transcription factor (AHRD V1 **-- D7L484_ARALY); contains Interpro domain(s) IPR006447 Myb-like DNA-binding region, SHAQKYF class
Solyc07g065270.1	AT5G48150.1	PAT1	0	0	0	0	0	1	0	0	0	GRAS family transcription factor (AHRD V1 **-* B9IAQ7_POPTR); contains Interpro domain(s) IPR005202 GRAS transcription factor
Solyc03g121400.1	AT1G51700.1	ADOF1,DOF1	0	0	0	0	0	1	0	0	0	Dof zinc finger protein 4 (AHRD V1 *-*- A5HWF3_HORVD); contains Interpro domain(s) IPR003851 Zinc finger, Dof-type
Solyc02g067340.2	AT3G47600.1	ATMYB94,ATMYBCP70,MYB94	0	0	0	0	0	1	0	0	0	MYB transcription factor (AHRD V1 **-* Q9SN78_ARATH); contains Interpro domain(s) IPR015495 Myb transcription factor
Solyc07g065500.1	AT4G14540.1	NF-YB3	0	0	0	0	0	1	0	0	0	Nuclear transcription factor Y subunit B-3 (AHRD V1 **** B6SUG8_MAIZE); contains Interpro domain(s) IPR003957 Transcription factor, CBFA/NFYB, DNA topoisomerase
Solyc04g080790.2	AT1G75410.1	BLH3	0	0	0	0	0	1	0	0	0	BEL1-like homeodomain protein 3 (AHRD V1 *--- BLH3_ARATH); contains Interpro domain(s) IPR006563 POX
Solyc04g081170.2	AT5G42520.1	ATBPC6,BBR/BPC6,BPC6	0	0	0	0	0	1	0	0	0	GAGA-binding transcriptional activator (AHRD V1 ***- A1E2T9_MEDTR); contains Interpro domain(s) IPR010409 GAGA binding-like
Solyc03g006000.2	AT4G18880.1	AT-HSFA4A,HSF A4A	0	0	0	0	0	1	0	0	0	Heat stress transcription factor A3 (AHRD V1 *-*- D1M7W9_SOLLC); contains Interpro domain(s) IPR000232 Heat shock factor (HSF)-type, DNA-binding
Solyc10g084380.1	AT3G01080.1	ATWRKY58,WRKY58	0	0	0	0	0	1	0	0	0	WRKY transcription factor 42 (Fragment) (AHRD V1 **-- B2KJ82_HORVD); contains Interpro domain(s) IPR003657 DNA-binding WRKY
Solyc04g072460.2	AT5G10030.2	OBF4,TGA4	0	0	0	0	0	1	0	0	0	BZIP transcription factor (AHRD V1 **** A7Y1S1_BRAJU); contains Interpro domain(s) IPR011616 bZIP transcription factor, bZIP-1
Solyc06g065820.2	AT5G25190.1	N/A	0	0	0	0	0	1	0	0	0	Ethylene-responsive transcription factor 7 (AHRD V1 *-** ERF83_ARATH); contains Interpro domain(s) IPR001471 Pathogenesis-related transcriptional factor and ERF, DNA-binding
Solyc04g011630.1	AT1G07530.1	ATGRAS2,GRAS2,SCL14	0	0	0	0	0	1	0	0	0	GRAS family transcription factor (AHRD V1 **-- B9HMJ2_POPTR); contains Interpro domain(s) IPR005202 GRAS transcription factor
Solyc05g053660.1	AT3G24140.1	FMA	0	0	0	0	0	1	0	0	0	BHLH transcription factor (AHRD V1 *-** Q401N4_9LILI); contains Interpro domain(s) IPR011598 Helix-loop-helix DNA-binding
Solyc07g042170.2	AT1G19180.1	JAZ1,TIFY10A	0	0	0	0	0	1	0	0	0	Jasmonate ZIM-domain protein 3 (AHRD V1 **-- B3Y563_TOBAC); contains Interpro domain(s) IPR010399 Tify
Solyc00g179240.1	AT4G11880.1	AGL14	0	0	0	0	0	1	0	0	0	MADS-box transcription factor (AHRD V1 ***- Q1EMR8_PLAMJ); contains Interpro domain(s) IPR002100 Transcription factor, MADS-box
Solyc06g065650.2	AT4G32570.1	TIFY8	0	0	0	0	0	1	0	0	0	Protein TIFY 8 (AHRD V1 ***- TIF8_ARATH); contains Interpro domain(s) IPR010399 Tify
Solyc11g056650.1	AT1G51140.1	N/A	0	0	0	0	0	1	0	0	0	BHLH transcription factor (AHRD V1 *-*- B6TXR4_MAIZE); contains Interpro domain(s) IPR001092 Basic helix-loop-helix dimerisation region bHLH
Solyc04g080740.1	AT1G75390.1	AtbZIP44,bZIP44	0	0	0	0	0	1	0	0	0	BZIP transcription factor family protein (AHRD V1 **-- D7KSN7_ARALY); contains Interpro domain(s) IPR011700 Basic leucine zipper
Solyc05g056040.2	AT2G46530.3	ARF11	0	0	0	0	0	1	0	0	0	Auxin response factor 14 (AHRD V1 *-*- D9HNU1_MAIZE); contains Interpro domain(s) IPR003340 Transcriptional factor B3
Solyc08g077060.2	AT1G32540.3	LOL1	0	0	0	0	0	1	0	0	0	Zinc finger protein LSD1 (AHRD V1 **-- Q6QUK7_ORYSJ); contains Interpro domain(s) IPR005735 Zinc finger, LSD1-type
Solyc11g073120.1	AT3G46130.1	ATMYB48,ATMYB48-1,ATMYB48-2,ATMYB48-3,MYB48	0	0	0	0	0	1	0	0	0	MYB transcription factor (AHRD V1 *-*- Q56UT4_ORYSJ); contains Interpro domain(s) IPR015495 Myb transcription factor
Solyc06g065440.1	AT1G34370.1	STOP1	0	0	0	0	0	1	0	0	0	Zinc finger family protein (AHRD V1 ***- D7KK61_ARALY); contains Interpro domain(s) IPR007087 Zinc finger, C2H2-type
Solyc05g009230.1	AT1G68320.1	AtMYB62,BW62B,BW62C,MYB62	0	0	0	0	0	1	0	0	0	MYB transcription factor (AHRD V1 **** Q9C9G7_ARATH); contains Interpro domain(s) IPR015495 Myb transcription factor
Solyc04g056270.2	AT5G09410.2	CAMTA1,EICBP.B	0	0	0	0	0	1	0	0	0	Calmodulin-binding transcription activator 3 (AHRD V1 *--* Q0WW70_ARATH); contains Interpro domain(s) IPR005559 CG-1
Solyc11g068950.1	AT2G35940.2	BLH1,EDA29	0	0	0	0	0	1	0	0	0	BEL1-like homeodomain protein 1 (AHRD V1 **-- BLH1_ARATH); contains Interpro domain(s) IPR006563 POX
Solyc06g075370.2	AT5G60200.1	TMO6	0	0	0	0	0	0	1	0	0	Dof zinc finger protein 9 (AHRD V1 *-*- A5HWF8_HORVD); contains Interpro domain(s) IPR003851 Zinc finger, Dof-type
Solyc01g094360.2	AT3G61250.1	AtMYB17,MYB17	0	0	0	0	0	0	1	0	0	MYB transcription factor (AHRD V1 *-** Q6R098_ARATH); contains Interpro domain(s) IPR015495 Myb transcription factor
Solyc07g054840.2	AT4G21440.1	ATM4,ATMYB102,MYB102	0	0	0	0	0	0	1	0	0	MYB transcription factor (AHRD V1 *-*- Q6R077_ARATH); contains Interpro domain(s) IPR015495 Myb transcription factor
Solyc09g007570.1	AT1G49010.1	N/A	0	0	0	0	0	0	1	0	0	MYB transcription factor (AHRD V1 **** Q9FNN6_ARATH); contains Interpro domain(s) IPR006447 Myb-like DNA-binding region, SHAQKYF class
Solyc02g079280.2	AT4G21440.1	ATM4,ATMYB102,MYB102	0	0	0	0	0	0	1	0	0	MYB transcription factor (AHRD V1 **-* Q9LDR8_ARATH); contains Interpro domain(s) IPR015495 Myb transcription factor
Solyc07g053240.2	AT3G23250.1	ATMYB15,ATY19,MYB15	0	0	0	0	0	0	1	0	0	Myb-related transcription factor (AHRD V1 *--- B5RHV2_MUSBA); contains Interpro domain(s) IPR015495 Myb transcription factor
Solyc05g048830.2	AT3G61250.1	AtMYB17,MYB17	0	0	0	0	0	0	1	0	0	MYB transcription factor (AHRD V1 *--* Q6R098_ARATH); contains Interpro domain(s) IPR015495 Myb transcription factor
Solyc04g077220.2	AT4G37790.1	HAT22	0	0	0	0	0	0	1	0	0	Homeobox-leucine zipper protein 22 (AHRD V1 ***- D7MA03_ARALY); contains Interpro domain(s) IPR003106 Leucine zipper, homeobox-associated
Solyc06g035620.2	AT5G48150.1	PAT1	0	0	0	0	0	0	1	0	0	Scarecrow-like 1 transcription factor (Fragment) (AHRD V1 **-* B1PPU0_PINPS); contains Interpro domain(s) IPR005202 GRAS transcription factor
Solyc07g052930.2	AT3G22100.1	N/A	0	0	0	0	0	0	1	0	0	BHLH transcription factor-like (AHRD V1 *-*- Q8S0N2_ORYSJ); contains Interpro domain(s) IPR011598 Helix-loop-helix DNA-binding
Solyc06g053960.2	AT3G22830.1	AT-HSFA6B,HSFA6B	0	0	0	0	0	0	1	0	0	Heat stress transcription factor A3 (AHRD V1 ***- D1M7W9_SOLLC); contains Interpro domain(s) IPR000232 Heat shock factor (HSF)-type, DNA-binding
Solyc09g009760.1	AT1G19490.1	N/A	0	0	0	0	0	0	1	0	0	Z-box binding factor 2 protein (AHRD V1 *-*- Q5K1L6_ARATH); contains Interpro domain(s) IPR011616 bZIP transcription factor, bZIP-1
Solyc05g009320.2	AT3G02550.1	LBD41	0	0	0	0	0	0	0	1	0	LOB domain protein 42 (AHRD V1 ***- D7KWD0_ARALY); contains Interpro domain(s) IPR004883 Lateral organ boundaries, LOB
Solyc03g114440.1	AT5G19790.1	RAP2.11	0	0	0	0	0	0	0	1	0	Ethylene-responsive transcription factor 3 (AHRD V1 *-*- B6SM68_MAIZE); contains Interpro domain(s) IPR001471 Pathogenesis-related transcriptional factor and ERF, DNA-binding
Solyc01g110310.2	AT5G66320.2	GATA5	0	0	0	0	0	0	0	1	0	GATA transcription factor 9 (AHRD V1 *-*- B6STZ1_MAIZE); contains Interpro domain(s) IPR016679 Transcription factor, GATA, plant
Solyc02g083520.2	AT4G35900.1	atbzip14,FD,FD-1	0	0	0	0	0	0	0	1	0	BZIP transcription factor (AHRD V1 *-** Q32WR6_MALDO); contains Interpro domain(s) IPR011616 bZIP transcription factor, bZIP-1
Solyc04g064860.1	AT5G60440.1	AGL62	0	0	0	0	0	0	0	1	0	MADS-box transcription factor-like protein (AHRD V1 *-*- Q9M2M4_ARATH); contains Interpro domain(s) IPR002100 Transcription factor, MADS-box
Solyc03g098260.1	AT1G73410.1	ATMYB54,MYB54	0	0	0	0	0	0	0	1	0	MYB transcription factor (AHRD V1 ***- B9I4W4_POPTR); contains Interpro domain(s) IPR015495 Myb transcription factor
Solyc10g008250.1	AT4G20970.1	N/A	0	0	0	0	0	0	0	1	0	Unknown Protein (AHRD V1); contains Interpro domain(s) IPR011598 Helix-loop-helix DNA-binding
Solyc12g089190.1	AT1G75250.2	ATRL6,RL6,RSM3	0	0	0	0	0	0	0	1	0	Myb family transcription factor (Fragment) (AHRD V1 **-- D7KSM0_ARALY); contains Interpro domain(s) IPR017884 SANT, eukarya
Solyc01g106700.2	AT5G60440.1	AGL62	0	0	0	0	0	0	0	1	0	MADS-box transcription factor (AHRD V1 ***- Q75V01_9ASPA); contains Interpro domain(s) IPR002100 Transcription factor, MADS-box
Solyc03g007380.1	AT4G11070.1	AtWRKY41,WRKY41	0	0	0	0	0	0	0	1	0	WRKY transcription factor 27 (AHRD V1 ***- C9DI16_9ROSI); contains Interpro domain(s) IPR003657 DNA-binding WRKY
Solyc07g042230.1	AT1G74930.1	ORA47	0	0	0	0	0	0	0	1	0	Ethylene-responsive transcription factor 7 (AHRD V1 *-** ERF83_ARATH); contains Interpro domain(s) IPR001471 Pathogenesis-related transcriptional factor and ERF, DNA-binding
Solyc08g080540.2	AT4G11660.1	AT-HSFB2B,HSFB2B	0	0	0	0	0	0	0	1	0	Heat stress transcription factor (AHRD V1 *-** D4QAU8_CARPA); contains Interpro domain(s) IPR000232 Heat shock factor (HSF)-type, DNA-binding
Solyc04g014470.2	AT5G16600.1	AtMYB43,MYB43	0	0	0	0	0	0	0	1	0	MYB transcription factor (AHRD V1 **-* Q9SPG7_ARATH); contains Interpro domain(s) IPR015495 Myb transcription factor
Solyc10g080960.1	AT3G10760.1	N/A	0	0	0	0	0	0	0	1	0	Transcription factor (Fragment) (AHRD V1 **-* D6MKQ8_9ASPA); contains Interpro domain(s) IPR006447 Myb-like DNA-binding region, SHAQKYF class
Solyc03g034130.2	AT2G18550.1	ATHB21,HB-2,HB21	0	0	0	0	0	0	0	1	0	Homeobox-leucine zipper protein ATHB-40 (AHRD V1 ***- D7MBE6_ARALY); contains Interpro domain(s) IPR001356 Homeobox
Solyc02g085910.2	AT3G02550.1	LBD41	0	0	0	0	0	0	0	1	0	LOB domain protein 42 (AHRD V1 ***- D7KWD0_ARALY); contains Interpro domain(s) IPR004883 Lateral organ boundaries, LOB
Solyc05g050790.1	AT2G44840.1	ATERF13,EREBP,ERF13	0	0	0	0	0	0	0	1	0	Ethylene responsive transcription factor 1b (AHRD V1 *-*- C0J9I8_9ROSA); contains Interpro domain(s) IPR001471 Pathogenesis-related transcriptional factor and ERF, DNA-binding
Solyc03g031450.2	AT1G61660.1	N/A	0	0	0	0	0	0	0	1	0	BHLH transcription factor-like protein (AHRD V1 *-*- Q5ZAK6_ORYSJ); contains Interpro domain(s) IPR011598 Helix-loop-helix DNA-binding
Solyc05g015850.2	AT5G13080.1	ATWRKY75,WRKY75	0	0	0	0	0	0	0	1	0	WRKY transcription factor-b (AHRD V1 **** Q5DJU0_CAPAN); contains Interpro domain(s) IPR003657 DNA-binding WRKY
Solyc08g078420.1	AT5G11590.1	TINY2	0	0	0	0	0	0	0	1	0	Ethylene-responsive transcription factor 1 (AHRD V1 *-*- ERF1_ORYSJ); contains Interpro domain(s) IPR001471 Pathogenesis-related transcriptional factor and ERF, DNA-binding
Solyc06g009010.1	AT2G47810.1	NF-YB5	0	0	0	0	0	0	0	1	0	Nuclear transcription factor Y subunit B-3 (AHRD V1 *-** B6SUG8_MAIZE); contains Interpro domain(s) IPR003957 Transcription factor, CBFA/NFYB, DNA topoisomerase
Solyc06g068390.1	AT5G10970.1	N/A	0	0	0	0	0	0	0	1	0	Zinc finger family protein (AHRD V1 ***- D7M3K4_ARALY); contains Interpro domain(s) IPR007087 Zinc finger, C2H2-type
Solyc05g051200.1	AT3G23240.1	ATERF1,ERF1	0	0	0	0	0	0	0	1	0	Ethylene-responsive transcription factor 1A (AHRD V1 *-** A9P6A4_MEDTR); contains Interpro domain(s) IPR001471 Pathogenesis-related transcriptional factor and ERF, DNA-binding
Solyc03g043900.1	AT3G49760.1	AtbZIP5,bZIP5	0	0	0	0	0	0	0	1	0	BZIP transcription factor family protein (AHRD V1 **-- D7LSY0_ARALY); contains Interpro domain(s) IPR011616 bZIP transcription factor, bZIP-1
Solyc06g083590.2	AT3G24650.1	ABI3,SIS10	0	0	0	0	0	0	0	1	0	B3 domain-containing transcription factor ABI3 (AHRD V1 **-* ABI3_ARATH); contains Interpro domain(s) IPR003340 Transcriptional factor B3
Solyc10g078610.1	AT5G19790.1	RAP2.11	0	0	0	0	0	0	0	1	0	Ethylene-responsive transcription factor 1B (AHRD V1 *-*- ERF92_ARATH); contains Interpro domain(s) IPR001471 Pathogenesis-related transcriptional factor and ERF, DNA-binding
Solyc03g119540.2	AT1G68520.1	N/A	0	0	0	0	0	0	0	1	0	CONSTANS-like zinc finger protein (AHRD V1 **-- D0EP06_SOYBN); contains Interpro domain(s) IPR010402 CCT domain
Solyc05g007110.2	AT5G15130.1	ATWRKY72,WRKY72	0	0	0	0	0	0	0	0	1	WRKY transcription factor 72 (AHRD V1 ***- C5H9Z9_BRANA); contains Interpro domain(s) IPR003657 DNA-binding WRKY
Solyc02g076920.2	AT1G68810.1	N/A	0	0	0	0	0	0	0	0	1	Transcription factor MYC2 (AHRD V1 *--* RAP1_ARATH); contains Interpro domain(s) IPR001092 Basic helix-loop-helix dimerisation region bHLH
Solyc12g006240.1	AT3G07650.4	COL9	0	0	0	0	0	0	0	0	1	CONSTANS-like zinc finger protein (AHRD V1 *--- D0EP07_SOYBN); contains Interpro domain(s) IPR000315 Zinc finger, B-box
Solyc12g099370.1	AT5G49300.1	GATA16	0	0	0	0	0	0	0	0	1	GATA transcription factor 22 (AHRD V1 *-*- B6U513_MAIZE); contains Interpro domain(s) IPR000679 Zinc finger, GATA-type
Solyc12g099120.1	AT1G48000.1	AtMYB112,MYB112	0	0	0	0	0	0	0	0	1	MYB transcription factor (AHRD V1 *-*- Q39550_CRAPL); contains Interpro domain(s) IPR015495 Myb transcription factor
Solyc08g067340.2	AT1G80840.1	ATWRKY40,WRKY40	0	0	0	0	0	0	0	0	1	WRKY transcription factor (AHRD V1 **** B1Q4U8_9ROSI); contains Interpro domain(s) IPR003657 DNA-binding WRKY
Solyc09g091950.1	AT4G13620.1	N/A	0	0	0	0	0	0	0	0	1	Ethylene-responsive transcription factor 1 (AHRD V1 *-*- ERF1_ORYSJ); contains Interpro domain(s) IPR001471 Pathogenesis-related transcriptional factor and ERF, DNA-binding
Solyc11g066420.1	AT5G22890.1	N/A	0	0	0	0	0	0	0	0	1	Zinc finger family protein (AHRD V1 ***- D7M1K6_ARALY); contains Interpro domain(s) IPR007087 Zinc finger, C2H2-type
Solyc02g090770.1	AT2G33710.2	N/A	0	0	0	0	0	0	0	0	1	Ethylene responsive transcription factor 2b (AHRD V1 *-*- C0J9I6_9ROSA); contains Interpro domain(s) IPR001471 Pathogenesis-related transcriptional factor and ERF, DNA-binding
Solyc02g072000.2	AT4G18880.1	AT-HSFA4A,HSF A4A	0	0	0	0	0	0	0	0	1	Heat stress transcription factor A3 (AHRD V1 *-*- D1M7W9_SOLLC); contains Interpro domain(s) IPR000232 Heat shock factor (HSF)-type, DNA-binding
Solyc01g065980.2	AT3G16770.1	ATEBP,EBP,ERF72,RAP2.3	0	0	0	0	0	0	0	0	1	Ethylene responsive transcription factor 2b (AHRD V1 *-** C0J9I6_9ROSA); contains Interpro domain(s) IPR001471 Pathogenesis-related transcriptional factor and ERF, DNA-binding
Solyc08g082630.2	AT3G61830.1	ARF18	0	0	0	0	0	0	0	0	1	Auxin response factor 9 (AHRD V1 **** D7R605_SOLLC); contains Interpro domain(s) IPR010525 Auxin response factor
Solyc06g075660.2	AT3G46130.1	ATMYB48,ATMYB48-1,ATMYB48-2,ATMYB48-3,MYB48	0	0	0	0	0	0	0	0	1	MYB transcription factor (AHRD V1 *-** Q9C9G7_ARATH); contains Interpro domain(s) IPR015495 Myb transcription factor
Solyc05g052850.2	AT3G55730.1	AtMYB109,MYB109	0	0	0	0	0	0	0	0	1	MYB transcription factor-like protein (AHRD V1 **** Q9LDW5_ARATH); contains Interpro domain(s) IPR015495 Myb transcription factor
Solyc02g067410.1	AT5G15150.1	ATHB-3,ATHB3,HAT7,HB-3	0	0	0	0	0	0	0	0	1	Homeobox-leucine zipper-like protein (AHRD V1 *-*- Q3HRT1_PICGL); contains Interpro domain(s) IPR001356 Homeobox
Solyc03g121660.2	AT1G55110.1	AtIDD7,IDD7	0	0	0	0	0	0	0	0	1	Zinc finger protein (AHRD V1 *-*- Q9LVQ7_ARATH); contains Interpro domain(s) IPR007087 Zinc finger, C2H2-type
Solyc06g073180.2	AT1G06040.1	STO	0	0	0	0	0	0	0	0	1	Zinc finger protein CONSTANS-LIKE 1 (AHRD V1 *--- COL1_ARATH); contains Interpro domain(s) IPR000315 Zinc finger, B-box
Solyc02g067380.2	AT3G28857.1	N/A	0	0	0	0	0	0	0	0	1	Transcription factor style2.1 (AHRD V1 **-* B6CG45_SOLPN); contains Interpro domain(s) IPR001092 Basic helix-loop-helix dimerisation region bHLH
Solyc01g098060.1	AT1G65360.1	AGL23	0	0	0	0	0	0	0	0	1	MADS-box transcription factor 47 (AHRD V1 **** B4FG10_MAIZE); contains Interpro domain(s) IPR002100 Transcription factor, MADS-box
Solyc05g050220.2	AT2G46270.1	GBF3	0	0	0	0	0	0	0	0	1	G-box binding factor 3 (AHRD V1 **** D7LDY1_ARALY); contains Interpro domain(s) IPR012900 G-box binding, MFMR
Solyc06g054630.1	AT1G19210.1	N/A	0	0	0	0	0	0	0	0	1	Ethylene-responsive transcription factor 1 (AHRD V1 *-*- ERF1_ORYSJ); contains Interpro domain(s) IPR001471 Pathogenesis-related transcriptional factor and ERF, DNA-binding
Solyc09g074780.2	AT3G50700.1	AtIDD2,IDD2	0	0	0	0	0	0	0	0	1	Zinc finger protein (AHRD V1 **-- Q764N7_MALDO); contains Interpro domain(s) IPR007087 Zinc finger, C2H2-type
Solyc02g021260.1	AT3G18990.1	REM39,VRN1	0	0	0	0	0	0	0	0	1	B3 domain-containing protein LOC_Os12g40080 (AHRD V1 *-*- Y1208_ORYSJ); contains Interpro domain(s) IPR003340 Transcriptional factor B3
Solyc02g085600.1	AT4G36710.1	N/A	0	0	0	0	0	0	0	0	1	GRAS family transcription factor (AHRD V1 **-* B9HET8_POPTR); contains Interpro domain(s) IPR005202 GRAS transcription factor
Solyc06g036170.1	AT5G52510.1	SCL8	0	0	0	0	0	0	0	0	1	Scarecrow-like 1 transcription factor (Fragment) (AHRD V1 *--* B1PPU0_PINPS); contains Interpro domain(s) IPR005202 GRAS transcription factor
Solyc03g093930.2	AT3G23250.1	ATMYB15,ATY19,MYB15	0	0	0	0	0	0	0	0	1	Myb-related transcription factor (AHRD V1 **-* B2CZJ1_CAPAN); contains Interpro domain(s) IPR015495 Myb transcription factor
Solyc10g084910.1	AT3G09290.1	TAC1	0	0	0	0	0	0	0	0	1	SUPERMAN-like zinc finger protein (AHRD V1 *--- Q3YK12_GOSHI); contains Interpro domain(s) IPR007087 Zinc finger, C2H2-type
Solyc06g062670.2	AT3G13810.1	AtIDD11,IDD11	0	0	0	0	0	0	0	0	1	Zinc finger family protein (AHRD V1 *-*- D7M7Z8_ARALY); contains Interpro domain(s) IPR007087 Zinc finger, C2H2-type
Solyc03g033730.1	AT4G34590.1	ATB2,AtbZIP11,BZIP11,GBF6	0	0	0	0	0	0	0	0	1	BZIP transcription factor (AHRD V1 ***- C0KYN1_SOLLC); contains Interpro domain(s) IPR011616 bZIP transcription factor, bZIP-1
Solyc03g114850.2	AT1G69170.1	N/A	0	0	0	0	0	0	0	0	1	Squamosa promoter binding protein 3 (AHRD V1 *-*- Q1MU26_PHYPA); contains Interpro domain(s) IPR004333 Transcription factor, SBP-box
Solyc04g072070.2	AT5G64810.1	ATWRKY51,WRKY51	0	0	0	0	0	0	0	0	1	WRKY transcription factor 16 (AHRD V1 *-*- C9DI05_9ROSI); contains Interpro domain(s) IPR003657 DNA-binding WRKY
Solyc01g106170.2	AT4G37940.1	AGL21	0	0	0	0	0	0	0	0	1	MADS-box transcription factor-like protein (AHRD V1 *-*- Q9M2M4_ARATH); contains Interpro domain(s) IPR002100 Transcription factor, MADS-box
Solyc05g051180.1	AT3G23240.1	ATERF1,ERF1	0	0	0	0	0	0	0	0	1	Ethylene-responsive transcription factor 2 (AHRD V1 *-*- B6U860_MAIZE); contains Interpro domain(s) IPR001471 Pathogenesis-related transcriptional factor and ERF, DNA-binding
Solyc01g100460.2	AT3G62420.1	ATBZIP53,BZIP53	0	0	0	0	0	0	0	0	1	BZIP transcription factor (AHRD V1 **** C0LQL1_9CARY); contains Interpro domain(s) IPR011616 bZIP transcription factor, bZIP-1
Solyc06g005680.2	AT3G46640.1	LUX,PCL1	0	0	0	0	0	0	0	0	1	Transcription factor (Fragment) (AHRD V1 **-* D6MKQ8_9ASPA); contains Interpro domain(s) IPR006447 Myb-like DNA-binding region, SHAQKYF class
Solyc09g066260.2	AT2G42430.1	ASL18,LBD16	0	0	0	0	0	0	0	0	1	LOB domain protein-like (AHRD V1 *-*- Q6K713_ORYSJ); contains Interpro domain(s) IPR004883 Lateral organ boundaries, LOB
Solyc07g053570.2	AT1G03840.1	MGP	0	0	0	0	0	0	0	0	1	Zinc finger family protein (AHRD V1 ***- D7MN23_ARALY); contains Interpro domain(s) IPR007087 Zinc finger, C2H2-type
Solyc06g009610.1	AT1G66350.1	RGL,RGL1	0	0	0	0	0	0	0	0	1	GRAS transcription factor (Fragment) (AHRD V1 *--- A2Q2Y2_MEDTR); contains Interpro domain(s) IPR005202 GRAS transcription factor
Solyc11g069030.1	AT5G57620.1	AtMYB36,MYB36	0	0	0	0	0	0	0	0	1	MYB transcription factor (AHRD V1 *--- Q9T066_ARATH); contains Interpro domain(s) IPR017930 Myb-type HTH DNA-binding domain
Solyc04g005170.1	AT3G30530.1	ATBZIP42,bZIP42	0	0	0	0	0	0	0	0	1	BZip transcription factor (AHRD V1 ***- Q9AT29_PHAVU); contains Interpro domain(s) IPR011616 bZIP transcription factor, bZIP-1
Solyc07g043580.2	AT3G59060.1	PIF5,PIL6	0	0	0	0	0	0	0	0	1	BHLH transcription factor (AHRD V1 *-** B6TXR4_MAIZE); contains Interpro domain(s) IPR011598 Helix-loop-helix DNA-binding
Solyc11g042580.1	AT1G71450.1	N/A	0	0	0	0	0	0	0	0	1	Ethylene-responsive transcription factor 4 (AHRD V1 *-*- ERF78_ARATH); contains Interpro domain(s) IPR001471 Pathogenesis-related transcriptional factor and ERF, DNA-binding
Solyc02g091820.1	AT4G37850.1	N/A	0	0	0	0	0	0	0	0	1	Transcription factor (AHRD V1 ***- Q9M4A8_MAIZE); contains Interpro domain(s) IPR011598 Helix-loop-helix DNA-binding
Solyc01g106710.1	AT5G60440.1	AGL62	0	0	0	0	0	0	0	0	1	MADS box transcription factor 1 (AHRD V1 *-*- D9IFM1_ONCHC); contains Interpro domain(s) IPR002100 Transcription factor, MADS-box
Solyc03g121990.2	AT1G72650.2	TRFL6	0	0	0	0	0	0	0	0	1	MYB transcription factor-like (AHRD V1 **-* Q6YZ61_ORYSJ); contains Interpro domain(s) IPR001005 SANT, DNA-binding
Solyc11g070070.1	AT3G19360.1	N/A	0	0	0	0	0	0	0	0	1	Zinc finger CCCH domain-containing protein 39 (AHRD V1 ***- C3H39_ARATH); contains Interpro domain(s) IPR000571 Zinc finger, CCCH-type
Solyc08g014030.1	AT4G37650.1	SGR7,SHR	0	0	0	0	0	0	0	0	1	GRAS family transcription factor (AHRD V1 **-- B9MY72_POPTR); contains Interpro domain(s) IPR005202 GRAS transcription factor
Solyc10g083210.1	AT5G06250.2	N/A	0	0	0	0	0	0	0	0	1	Auxin response factor 1 (AHRD V1 *-*- D9HNS8_MAIZE); contains Interpro domain(s) IPR003340 Transcriptional factor B3
Solyc12g099900.1	AT1G50420.1	SCL-3,SCL3	0	0	0	0	0	0	0	0	1	GRAS family transcription factor (Fragment) (AHRD V1 **-- B9NHP2_POPTR); contains Interpro domain(s) IPR005202 GRAS transcription factor
Solyc10g078670.1	AT5G06839.3	bZIP65,TGA10	0	0	0	0	0	0	0	0	1	BZIP transcription factor (AHRD V1 **** Q93XM5_ARATH); contains Interpro domain(s) IPR011616 bZIP transcription factor, bZIP-1
Solyc09g091880.2	AT3G24120.1	N/A	0	0	0	0	0	0	0	0	1	Myb family transcription factor (AHRD V1 **-* D7L484_ARALY); contains Interpro domain(s) IPR006447 Myb-like DNA-binding region, SHAQKYF class
Solyc09g066270.2	AT2G42440.1	N/A	0	0	0	0	0	0	0	0	1	LOB domain protein 14 (AHRD V1 ***- D7LD16_ARALY); contains Interpro domain(s) IPR004883 Lateral organ boundaries, LOB
Solyc10g080410.1	AT5G06839.3	bZIP65,TGA10	0	0	0	0	0	0	0	0	1	BZIP transcription factor (AHRD V1 ***- Q93XM5_ARATH); contains Interpro domain(s) IPR011616 bZIP transcription factor, bZIP-1
Solyc01g006650.1	AT1G73730.1	AtEIL3,ATSLIM,EIL3,SLIM1	0	0	0	0	0	0	0	0	1	Ethylene insensitive 3 class transcription factor (AHRD V1 *-** D5L144_MALDO); contains Interpro domain(s) IPR006957 Ethylene insensitive 3
Solyc05g015510.2	AT5G43270.3	SPL2	0	0	0	0	0	0	0	0	1	Squamosa promoter-binding-like protein 11 (AHRD V1 ***- B6TF72_MAIZE); contains Interpro domain(s) IPR004333 Transcription factor, SBP-box
Solyc08g008410.2	AT4G24020.1	NLP7	0	0	0	0	0	0	0	0	1	Nodule inception protein (Fragment) (AHRD V1 *-*- B4ER15_MEDTR); contains Interpro domain(s) IPR003035 Plant regulator RWP-RK
Solyc05g014290.2	AT5G14340.1	AtMYB40,MYB40	0	0	0	0	0	0	0	0	1	MYB transcription factor (AHRD V1 **** Q9LY95_ARATH); contains Interpro domain(s) IPR015495 Myb transcription factor
Solyc01g096050.2	AT1G01260.3	N/A	0	0	0	0	0	0	0	0	1	Transcription factor (AHRD V1 *--* Q9M4A8_MAIZE); contains Interpro domain(s) IPR011598 Helix-loop-helix DNA-binding
Solyc08g080120.2	AT1G62990.1	IXR11,KNAT7	0	0	0	0	0	0	0	0	1	Homeobox 2 protein (AHRD V1 ***- Q9ZRB8_SOLLC); contains Interpro domain(s) IPR005541 KNOX2
Solyc01g104550.2	AT1G68150.1	ATWRKY9,WRKY9	0	0	0	0	0	0	0	0	1	WRKY transcription factor 32 (AHRD V1 *-*- Q6IEP9_ORYSJ); contains Interpro domain(s) IPR003657 DNA-binding WRKY
Solyc08g082210.2	AT1G64380.1	N/A	0	0	0	0	0	0	0	0	1	Ethylene responsive transcription factor 2b (AHRD V1 *-*- C0J9I6_9ROSA); contains Interpro domain(s) IPR001471 Pathogenesis-related transcriptional factor and ERF, DNA-binding
Solyc01g067540.1	AT5G18560.1	PUCHI	0	0	0	0	0	0	0	0	1	Ethylene responsive transcription factor 12 (AHRD V1 *-*- C0J9I3_9ROSA); contains Interpro domain(s) IPR001471 Pathogenesis-related transcriptional factor and ERF, DNA-binding
Solyc04g006990.2	AT1G68810.1	N/A	0	0	0	0	0	0	0	0	1	Transcription factor bHLH30 (AHRD V1 **-* BH030_ARATH); contains Interpro domain(s) IPR001092 Basic helix-loop-helix dimerisation region bHLH
Solyc11g066400.1	AT2G28200.1	N/A	0	0	0	0	0	0	0	0	1	Cys2/His2 zinc-finger transcription factor (AHRD V1 **** Q4U318_SILLA); contains Interpro domain(s) IPR007087 Zinc finger, C2H2-type
Solyc10g080540.1	AT5G06710.1	HAT14	0	0	0	0	0	0	0	0	1	Homeobox-leucine zipper protein 14 (AHRD V1 ***- D7LZT3_ARALY); contains Interpro domain(s) IPR003106 Leucine zipper, homeobox-associated
Solyc04g072300.1	AT5G18560.1	PUCHI	0	0	0	0	0	0	0	0	1	Ethylene-responsive transcription factor 4 (AHRD V1 *-*- B6T615_MAIZE); contains Interpro domain(s) IPR001471 Pathogenesis-related transcriptional factor and ERF, DNA-binding
Solyc03g026070.2	AT4G00730.1	AHDP,ANL2	0	0	0	0	0	0	0	0	1	Homeobox-leucine zipper protein ATHB-8 (AHRD V1 *-*- ATHB8_ARATH); contains Interpro domain(s) IPR002913 Lipid-binding START
Solyc07g040680.2	AT2G26150.1	ATHSFA2,HSFA2	0	0	0	0	0	0	0	0	1	Heat stress transcription factor A3 (AHRD V1 **** D1M7W9_SOLLC); contains Interpro domain(s) IPR000232 Heat shock factor (HSF)-type, DNA-binding
Solyc09g011120.1	AT2G37740.1	ATZFP10,ZFP10	0	0	0	0	0	0	0	0	1	Ramosa1 C2H2 zinc-finger transcription factor (AHRD V1 *-*- D0UTY8_ZEAMM); contains Interpro domain(s) IPR007087 Zinc finger, C2H2-type
Solyc01g073910.2	AT5G06710.1	HAT14	0	0	0	0	0	0	0	0	1	Homeobox-leucine zipper protein 14 (AHRD V1 *-*- D7LZT3_ARALY); contains Interpro domain(s) IPR003106 Leucine zipper, homeobox-associated
Solyc03g093890.2	AT3G23250.1	ATMYB15,ATY19,MYB15	0	0	0	0	0	0	0	0	1	Myb-related transcription factor (AHRD V1 *--* A7ULI0_DATME); contains Interpro domain(s) IPR015495 Myb transcription factor
Solyc01g005630.1	AT5G19790.1	RAP2.11	0	0	0	0	0	0	0	0	1	Ethylene responsive transcription factor 2a (AHRD V1 *-*- C0J9I7_9ROSA); contains Interpro domain(s) IPR001471 Pathogenesis-related transcriptional factor and ERF, DNA-binding
Solyc05g005090.2	AT1G23380.1	KNAT6,KNAT6L,KNAT6S	0	0	0	0	0	0	0	0	1	Knotted-1-like homeobox protein H1 (AHRD V1 ***- Q8GUS6_TOBAC); contains Interpro domain(s) IPR005541 KNOX2
Solyc03g006910.2	AT4G25410.1	N/A	0	0	0	0	0	0	0	0	1	BHLH transcription factor-like (AHRD V1 **** Q941Z7_ORYSJ); contains Interpro domain(s) IPR011598 Helix-loop-helix DNA-binding
Solyc07g018010.2	AT5G57150.1	N/A	0	0	0	0	0	0	0	0	1	Transcription Factor (AHRD V1 **** Q84LF9_ORYSA); contains Interpro domain(s) IPR011598 Helix-loop-helix DNA-binding
Solyc02g067320.1	AT5G15210.1	ATHB30,HB30,ZFHD3	0	0	0	0	0	0	0	0	1	Zinc finger-homeodomain protein 1 (Fragment) (AHRD V1 **-- B0LK19_CUCSA); contains Interpro domain(s) IPR006456 ZF-HD homeobox protein Cys/His-rich dimerisation region
Solyc04g014530.1	AT3G23240.1	ATERF1,ERF1	0	0	0	0	0	0	0	0	1	Ethylene responsive transcription factor 1a (AHRD V1 *-*- C0J9I9_9ROSA); contains Interpro domain(s) IPR001471 Pathogenesis-related transcriptional factor and ERF, DNA-binding
Solyc11g010340.1	AT1G72210.1	N/A	0	0	0	0	0	0	0	0	1	BHLH transcription factor (AHRD V1 **** Q401N4_9LILI); contains Interpro domain(s) IPR001092 Basic helix-loop-helix dimerisation region bHLH
Solyc02g065490.2	AT2G23760.3	BLH4,SAW2	0	0	0	0	0	0	0	0	1	BEL1-like homeodomain protein 4 (AHRD V1 **-- BLH4_ARATH); contains Interpro domain(s) IPR006563 POX
Solyc04g078690.2	AT4G36930.1	SPT	0	0	0	0	0	0	0	0	1	BHLH transcription factor (AHRD V1 *-*- B6TXR4_MAIZE); contains Interpro domain(s) IPR001092 Basic helix-loop-helix dimerisation region bHLH
Solyc09g083360.2	AT5G43650.1	BHLH92	0	0	0	0	0	0	0	0	1	Basic helix-loop-helix protein (AHRD V1 ***- Q0KK48_TOBAC); contains Interpro domain(s) IPR011598 Helix-loop-helix DNA-binding
Solyc01g104900.2	AT5G64530.1	ANAC104,XND1	0	0	0	0	0	0	0	0	1	NAC domain protein IPR003441 (AHRD V1 ***- B9GZS1_POPTR); contains Interpro domain(s) IPR003441 No apical meristem (NAM) protein
Solyc10g079650.1	AT3G56970.1	BHLH038,ORG2	0	0	0	0	0	0	0	0	1	BHLH transcription factor-like (AHRD V1 ***- Q941Z7_ORYSJ); contains Interpro domain(s) IPR011598 Helix-loop-helix DNA-binding
Solyc08g067360.2	AT1G80840.1	ATWRKY40,WRKY40	0	0	0	0	0	0	0	0	1	WRKY transcription factor 9 (AHRD V1 **** C9DHZ8_9ROSI); contains Interpro domain(s) IPR003657 DNA-binding WRKY
Solyc06g054620.2	AT3G06410.1	N/A	0	0	0	0	0	0	0	0	1	Zinc finger CCCH domain-containing protein 34 (AHRD V1 ***- C3H34_ARATH); contains Interpro domain(s) IPR000571 Zinc finger, CCCH-type
Solyc10g047040.1	AT1G66810.1	N/A	0	0	0	0	0	0	0	0	1	Zinc finger protein zfs1 (AHRD V1 *-*- ZFS1_SCHPO); contains Interpro domain(s) IPR000571 Zinc finger, CCCH-type
Solyc06g076350.2	AT3G46640.1	LUX,PCL1	0	0	0	0	0	0	0	0	1	Transcription factor (Fragment) (AHRD V1 *--* D6MKQ8_9ASPA); contains Interpro domain(s) IPR006447 Myb-like DNA-binding region, SHAQKYF class
Solyc01g098720.2	AT1G72210.1	N/A	0	0	0	0	0	0	0	0	1	Transcription factor (Fragment) (AHRD V1 *-** D6MJZ9_9ASPA); contains Interpro domain(s) IPR011598 Helix-loop-helix DNA-binding
Solyc03g093940.1	AT4G21440.1	ATM4,ATMYB102,MYB102	0	0	0	0	0	0	0	0	1	Myb-related transcription factor-like protein (AHRD V1 **-- Q9SPG6_ARATH); contains Interpro domain(s) IPR015495 Myb transcription factor
Solyc02g091810.1	AT4G37850.1	N/A	0	0	0	0	0	0	0	0	1	Transcription factor (AHRD V1 *-** Q9M4A8_MAIZE); contains Interpro domain(s) IPR011598 Helix-loop-helix DNA-binding
Solyc11g069850.1	AT2G37025.2	TRFL8	0	0	0	0	0	0	0	0	1	Telomere repeat-binding protein 4 (AHRD V1 *-*- TRP4_ARATH); contains Interpro domain(s) IPR001005 SANT, DNA-binding
Solyc12g036470.1	AT1G18400.1	BEE1	0	0	0	0	0	0	0	0	1	Transcription factor (AHRD V1 *-*- D6MKM4_9ASPA); contains Interpro domain(s) IPR011598 Helix-loop-helix DNA-binding
Solyc11g069890.1	AT2G27990.1	BLH8,PNF	0	0	0	0	0	0	0	0	1	BEL1-like homeodomain protein 8 (AHRD V1 *--- BLH8_ARATH); contains Interpro domain(s) IPR006563 POX
Solyc02g084680.2	AT5G66350.1	SHI	0	0	0	0	0	0	0	0	1	Short internodes 2 (AHRD V1 **-- B9MXK1_POPTR); contains Interpro domain(s) IPR007818 Protein of unknown function DUF702
Solyc09g063010.2	AT2G20180.3	PIF1,PIL5	0	0	0	0	0	0	0	0	1	BHLH transcription factor (AHRD V1 *-** B6TXR4_MAIZE); contains Interpro domain(s) IPR011598 Helix-loop-helix DNA-binding
Solyc02g091800.2	AT4G37850.1	N/A	0	0	0	0	0	0	0	0	1	BHLH transcription factor (AHRD V1 *-*- Q401N5_9LILI); contains Interpro domain(s) IPR011598 Helix-loop-helix DNA-binding
Solyc08g006240.1	AT1G26680.1	N/A	0	0	0	0	0	0	0	0	1	B3 domain-containing protein LOC_Os12g40080 (AHRD V1 ***- Y1208_ORYSJ); contains Interpro domain(s) IPR003340 Transcriptional factor B3
Solyc02g085630.2	AT4G36740.1	ATHB40,HB-5,HB40	0	0	0	0	0	0	0	0	1	Homeobox-leucine zipper-like protein (AHRD V1 *-*- Q3HRT1_PICGL); contains Interpro domain(s) IPR001356 Homeobox
Solyc06g065040.2	AT1G35460.1	N/A	0	0	0	0	0	0	0	0	1	BHLH transcription factor (AHRD V1 *-** B6TXR4_MAIZE); contains Interpro domain(s) IPR011598 Helix-loop-helix DNA-binding
Solyc03g006150.2	AT2G38300.1	N/A	0	0	0	0	0	0	0	0	1	Myb-like DNA-binding domain SHAQKYF class family protein expressed (AHRD V1 *--- Q2QYV2_ORYSJ); contains Interpro domain(s) IPR006447 Myb-like DNA-binding region, SHAQKYF class
Solyc02g063010.2	AT1G19350.3	BES1,BZR2	0	0	0	0	0	0	0	0	1	BES1/BZR1 homolog protein 2 (AHRD V1 **-- BEH2_ARATH); contains Interpro domain(s) IPR008540 BZR1, transcriptional repressor
Solyc07g053290.2	AT1G68810.1	N/A	0	0	0	0	0	0	0	0	1	BHLH transcription factor (AHRD V1 *--* B4FMK3_MAIZE); contains Interpro domain(s) IPR001092 Basic helix-loop-helix dimerisation region bHLH
Solyc08g076010.2	AT5G45580.1	N/A	0	0	0	0	0	0	0	0	1	Myb family transcription factor (AHRD V1 *--* D7L484_ARALY); contains Interpro domain(s) IPR006447 Myb-like DNA-binding region, SHAQKYF class
Solyc09g011780.2	AT3G09230.1	AtMYB1,MYB1	0	0	0	0	0	0	0	0	1	MYB transcription factor (AHRD V1 **** Q6R080_ARATH); contains Interpro domain(s) IPR015495 Myb transcription factor
Solyc07g039570.2	AT5G56960.1	N/A	0	0	0	0	0	0	0	0	1	Transcription factor (AHRD V1 *--* Q9M4A8_MAIZE); contains Interpro domain(s) IPR011598 Helix-loop-helix DNA-binding
Solyc10g076820.1	AT2G38090.1	N/A	0	0	0	0	0	0	0	0	1	Myb family transcription factor (Fragment) (AHRD V1 **-- D7M1F0_ARALY); contains Interpro domain(s) IPR006447 Myb-like DNA-binding region, SHAQKYF class
Solyc01g090300.2	AT2G44840.1	ATERF13,EREBP,ERF13	0	0	0	0	0	0	0	0	1	Ethylene responsive transcription factor 1b (AHRD V1 *-*- C0J9I8_9ROSA); contains Interpro domain(s) IPR001471 Pathogenesis-related transcriptional factor and ERF, DNA-binding
Solyc10g005010.2	AT2G46770.1	ANAC043,EMB2301,NST1	0	0	0	0	0	0	0	0	1	NAC domain protein IPR003441 (AHRD V1 ***- B9GRQ5_POPTR); contains Interpro domain(s) IPR003441 No apical meristem (NAM) protein
Solyc04g051540.2	AT4G39410.1	ATWRKY13,WRKY13	0	0	0	0	0	0	0	0	1	WRKY family transcription factor (AHRD V1 *-*- D7LBR5_ARALY); contains Interpro domain(s) IPR003657 DNA-binding WRKY
Solyc03g098060.1	AT1G75240.1	AtHB33,HB33	0	0	0	0	0	0	0	0	1	Zinc finger-homeodomain protein 3 (Fragment) (AHRD V1 **-- B0LK11_ESCCA); contains Interpro domain(s) IPR006455 Homeobox domain, ZF-HD class
Solyc04g054150.1	AT4G14540.1	NF-YB3	0	0	0	0	0	0	0	0	1	Nuclear transcription factor Y subunit B-3 (AHRD V1 **** B6SUG8_MAIZE); contains Interpro domain(s) IPR003957 Transcription factor, CBFA/NFYB, DNA topoisomerase
Solyc02g093150.2	AT4G36920.1	AP2,FL1,FLO2	0	0	0	0	0	0	0	0	1	AP2-like ethylene-responsive transcription factor At1g16060 (AHRD V1 *-*- AP2L1_ARATH); contains Interpro domain(s) IPR001471 Pathogenesis-related transcriptional factor and ERF, DNA-binding
Solyc08g065380.2	AT5G56840.1	N/A	0	0	0	0	0	0	0	0	1	Myb transcription factor (AHRD V1 **** B1Q4U5_9ROSI); contains Interpro domain(s) IPR006447 Myb-like DNA-binding region, SHAQKYF class
Solyc12g036480.1	AT3G18400.1	anac058,NAC058	0	0	0	0	0	0	0	0	1	NAC domain protein IPR003441 (AHRD V1 ***- B9IE38_POPTR); contains Interpro domain(s) IPR003441 No apical meristem (NAM) protein
Solyc04g005610.2	AT1G69490.1	ANAC029,ATNAP,NAP	0	0	0	0	0	0	0	0	1	NAC domain transcription factor (AHRD V1 **** Q5DM36_WHEAT); contains Interpro domain(s) IPR003441 No apical meristem (NAM) protein
Solyc07g063970.2	AT5G54630.1	N/A	0	0	0	0	0	0	0	0	1	Transcription factor (Fragment) (AHRD V1 *-** D6MKQ1_9ASPA); contains Interpro domain(s) IPR007087 Zinc finger, C2H2-type
Solyc10g049720.1	AT2G14760.1	N/A	0	0	0	0	0	0	0	0	1	BHLH transcription factor (AHRD V1 *-** B6TXR4_MAIZE); contains Interpro domain(s) IPR001092 Basic helix-loop-helix dimerisation region bHLH
Solyc04g051360.2	AT5G61890.1	N/A	0	0	0	0	0	0	0	0	1	Ethylene responsive transcription factor 2b (AHRD V1 *-*- C0J9I6_9ROSA); contains Interpro domain(s) IPR001471 Pathogenesis-related transcriptional factor and ERF, DNA-binding
Solyc03g034120.2	AT2G18550.1	ATHB21,HB-2,HB21	0	0	0	0	0	0	0	0	1	Homeobox-leucine zipper protein ATHB-40 (AHRD V1 ***- D7MBE6_ARALY); contains Interpro domain(s) IPR001356 Homeobox
Solyc05g007770.2	AT1G69490.1	ANAC029,ATNAP,NAP	0	0	0	0	0	0	0	0	1	NAC domain transcription factor (AHRD V1 **** Q5DM36_WHEAT); contains Interpro domain(s) IPR003441 No apical meristem (NAM) protein
Solyc04g079570.1	AT3G50410.1	OBP1	0	0	0	0	0	0	0	0	1	Dof zinc finger protein (AHRD V1 *-*- Q0PY33_SOLLC); contains Interpro domain(s) IPR003851 Zinc finger, Dof-type
Solyc10g054010.1	AT1G75390.1	AtbZIP44,bZIP44	0	0	0	0	0	0	0	0	1	BZIP transcription factor (AHRD V1 ***- C0KYN1_SOLLC); contains Interpro domain(s) IPR011700 Basic leucine zipper
Solyc02g090400.2	AT4G37180.1	N/A	0	0	0	0	0	0	0	0	1	Myb family transcription factor (AHRD V1 **-* D7LQI3_ARALY); contains Interpro domain(s) IPR006447 Myb-like DNA-binding region, SHAQKYF class
Solyc06g071690.2	AT5G26660.1	ATMYB86,MYB86	0	0	0	0	0	0	0	0	1	Myb transcription factor (AHRD V1 *--* D6BV29_ORYSJ); contains Interpro domain(s) IPR015495 Myb transcription factor
Solyc03g116100.2	AT3G47600.1	ATMYB94,ATMYBCP70,MYB94	0	0	0	0	0	0	0	0	1	MYB transcription factor (AHRD V1 **-* Q6R036_ARATH); contains Interpro domain(s) IPR015495 Myb transcription factor
Solyc06g075150.2	AT4G30080.1	ARF16	0	0	0	0	0	0	0	0	1	Auxin response factor 16 (AHRD V1 ***- D9IVB4_SOLLC); contains Interpro domain(s) IPR010525 Auxin response factor
Solyc02g089190.1	AT3G30210.1	ATMYB121,MYB121	0	0	0	0	0	0	0	0	1	MYB transcription factor (AHRD V1 **-* Q9LRU5_ARATH); contains Interpro domain(s) IPR015495 Myb transcription factor
Solyc12g011200.1	AT4G18170.1	ATWRKY28,WRKY28	0	0	0	0	0	0	0	0	1	WRKY transcription factor 29 (AHRD V1 ***- C9DI18_9ROSI); contains Interpro domain(s) IPR003657 DNA-binding WRKY
Solyc09g011380.2	AT5G02030.1	BLH9,BLR,HB-6,LSN,PNY,RPL,VAN	0	0	0	0	0	0	0	0	1	BEL1-like homeodomain protein 9 (AHRD V1 *--- BLH9_ARATH); contains Interpro domain(s) IPR006563 POX
Solyc01g057910.2	AT5G49620.1	AtMYB78,MYB78	0	0	0	0	0	0	0	0	1	MYB transcription factor (AHRD V1 **** Q39550_CRAPL); contains Interpro domain(s) IPR015495 Myb transcription factor
Solyc04g074170.1	AT1G34670.1	AtMYB93,MYB93	0	0	0	0	0	0	0	0	1	MYB transcription factor (AHRD V1 *--* Q9SBF3_ARATH); contains Interpro domain(s) IPR015495 Myb transcription factor
Solyc02g093280.2	AT4G36930.1	SPT	0	0	0	0	0	0	0	0	1	Transcription factor EB (AHRD V1 *-*- TFEB_HUMAN); contains Interpro domain(s) IPR011598 Helix-loop-helix DNA-binding
Solyc03g121940.2	AT1G72830.1	ATHAP2C,HAP2C,NF-YA3	0	0	0	0	0	0	0	0	1	Nuclear transcription factor Y subunit A-3 (AHRD V1 *-*- B6TQI5_MAIZE); contains Interpro domain(s) IPR001289 CCAAT-binding transcription factor, subunit B
Solyc09g008250.2	AT5G57620.1	AtMYB36,MYB36	0	0	0	0	0	0	0	0	1	MYB transcription factor (AHRD V1 *--* Q9T066_ARATH); contains Interpro domain(s) IPR015495 Myb transcription factor
Solyc01g110180.2	AT4G39070.1	N/A	0	0	0	0	0	0	0	0	1	Zinc finger protein CONSTANS-LIKE 1 (AHRD V1 *--- COL1_ARATH); contains Interpro domain(s) IPR000315 Zinc finger, B-box
Solyc03g119050.2	AT3G18100.1	AtMYB4R1,MYB4R1	0	0	0	0	0	0	0	0	1	Myb (AHRD V1 *-*- Q948S5_TOBAC); contains Interpro domain(s) IPR015495 Myb transcription factor
Solyc07g053810.2	AT3G15270.1	SPL5	0	0	0	0	0	0	0	0	1	Squamosa promoter binding-like protein (AHRD V1 ***- Q52UU1_9ROSI); contains Interpro domain(s) IPR004333 Transcription factor, SBP-box
Solyc06g069430.2	AT5G60910.1	AGL8,FUL	0	0	0	0	0	0	0	0	1	MADS box transcription factor (AHRD V1 ***- Q9SBQ1_PETHY); contains Interpro domain(s) IPR002487 Transcription factor, K-box
Solyc10g080460.1	AT5G06800.1	N/A	0	0	0	0	0	0	0	0	1	MYB transcription factor (AHRD V1 *--- Q5IWM2_WHEAT); contains Interpro domain(s) IPR006447 Myb-like DNA-binding region, SHAQKYF class
Solyc08g078170.1	AT4G17500.1	ATERF-1,ERF-1	0	0	0	0	0	0	0	0	1	Ethylene-responsive transcription factor 1A (AHRD V1 **** A9P6A4_MEDTR); contains Interpro domain(s) IPR001471 Pathogenesis-related transcriptional factor and ERF, DNA-binding
Solyc05g053330.2	AT5G49620.1	AtMYB78,MYB78	0	0	0	0	0	0	0	0	1	MYB transcription factor (AHRD V1 ***- Q39550_CRAPL); contains Interpro domain(s) IPR015495 Myb transcription factor
Solyc09g065660.2	AT3G22830.1	AT-HSFA6B,HSFA6B	0	0	0	0	0	0	0	0	1	Heat stress transcription factor A3 (AHRD V1 ***- D1M7W9_SOLLC); contains Interpro domain(s) IPR000232 Heat shock factor (HSF)-type, DNA-binding
Solyc06g005090.2	AT1G07900.1	LBD1	0	0	0	0	0	0	0	0	1	LOB domain protein 1 (AHRD V1 ***- D7KHW8_ARALY); contains Interpro domain(s) IPR004883 Lateral organ boundaries, LOB
Solyc05g050560.1	AT1G01260.2	N/A	0	0	0	0	0	0	0	0	1	Transcription factor (AHRD V1 *--* Q9M4A8_MAIZE); contains Interpro domain(s) IPR011598 Helix-loop-helix DNA-binding
Solyc06g007390.2	AT2G30340.1	LBD13	0	0	0	0	0	0	0	0	1	LOB domain protein 25 (AHRD V1 ***- B6U340_MAIZE); contains Interpro domain(s) IPR004883 Lateral organ boundaries, LOB

## Sheet: Table_S5.
Table S5: Differentially expressed clock genes identified in this study
"+" : present, na: not a DEG in this study
GeneID	Gene Name	Root-3hr	Shoot-30min	Shoot-3hr
Solyc10g005080	CCA1/LHY	+	+	+
Solyc10g005030	ATPRR9	+	na	+
Solyc10g086000	ATPRR7	+	na	+
Solyc10g084370	ATRVE8	+	na	+
Solyc04g071990	GI-1	+	na	+
Solyc12g056650	GI-2	na	na	+
Solyc08g065870	ELF3	na	na	+
Solyc01g095030	RVE6	na	na	+
Solyc06g005680	LUX	+	na	na
Solyc03g115770	TOC1	+	na	na
	Root_TMM-Normalized data									Root-T0		Root-3hr-Ambient		Root-3hr-Cold		Fold Change		p-value		Fold Change	p-value
GeneID	Root-T0-Rep1	Root-T0-Rep2	Root-T0-Rep3	Root-3hr-Cold-Rep1	Root-3hr-Cold-Rep2	Root-3hr-Cold-Rep3	Root-3hr-Ambient-Rep1	Root-3hr-Ambient-Rep2	Root-3hr-Ambient-Rep3	Mean	Std Error Mean	Mean	Std Error Mean	Root-3hr-Cold	Std Error Mean	Root-3hr-ColdvsAmbient	Root-3hr-ColdvsT0	Sig (ColdvsAmbient)	Sig (ColdvaT0)	Root-3hr-AmbientvsT0	Sig (AmbientvsT0)
Solyc10g005080.3	3598.4	3306.78	3027.88	2878.29	2826.99	2630.31	860.891	774.136	850.977	3311.02	164.707	828.668	27.4158	2778.53	75.5739	3.353	0.839175	1.71438e-05	0.0424557	0.250276	0.000119205
Solyc10g005030.3	797.729	756.229	1388.11	1640.06	1947.88	2211.53	663.771	623.629	506.032	980.69	204.063	597.811	47.3298	1933.16	165.133	3.23373	1.97122	0.00147648	0.0221928	0.609581	0.141595
Solyc10g086000.2	1016.47	956.899	1238.89	724.598	706.03	700.371	1651.03	1818.22	1712.16	1070.75	85.8104	1727.14	48.8413	710.333	7.31719	0.411277	0.663395	3.28722e-05	0.0138622	1.61301	0.00265826
Solyc10g084370.2	469.655	434.064	572.347	413.594	417.241	464.738	270.388	259.154	272.145	492.022	41.4558	267.229	4.06923	431.858	16.4738	1.61606	0.87772	0.000631831	0.248733	0.543124	0.00570536
Solyc04g071990.3	7167.06	6890.4	7914.47	7565.73	7671.29	7661.42	11314	11481.7	11229.7	7323.98	305.855	11341.8	74.0676	7632.81	33.6636	0.672981	1.04217	1.38471e-06	0.372323	1.54858	0.000216869
Solyc06g005680.3	15.737	18.334	14.895	14.082	19.504	16.603	120.553	108.455	76.836	16.322	1.03495	101.948	13.0326	16.7297	1.56648	0.1641	1.02498	0.00290307	0.83873	6.24605	0.00280975
Solyc03g115770.3	424.977	516.119	383.18	320.655	363.585	372.438	862.214	885.509	837.78	441.425	39.2475	861.834	13.7795	352.226	15.991	0.408693	0.797929	1.7463e-05	0.1031	1.95239	0.000539327
	Shoot_TMM-Normalized Data																		Average of 3 replicates					Fold Change			Significance (30m)			Fold Change			Significance (3h)
GeneID	Shoot-T0-Rep1	Shoot-T0-Rep2	Shoot-T0-Rep3	Shoot-T0-Rep4	Shoot-T0-Rep5	Shoot-T0-Rep6	Shoot-30min-Cold-Rep1	Shoot-30min-Cold-Rep2	Shoot-30min-Cold-Rep3	Shoot-30min-Ambient-Rep1	Shoot-30min-Ambient-Rep2	Shoot-30min-Ambient-Rep3	Shoot-3hr-Cold-Rep1	Shoot-3hr-Cold-Rep2	Shoot-3hr-Cold-Rep3	Shoot-3hr-Ambient-Rep1	Shoot-3hr-Ambient-Rep2	Shoot-3hr-Ambient-Rep3	Shoot-T0	Shoot-30min-Cold	Shoot-30min-Ambient	Shoot-3hr-Cold	Shoot-3hr-Ambient	Shoot-30min-ColdvsAmbient	Shoot-30min-ColdvsT0	Shoot-30min-AmbientvsT0	Sig (ColdvsAmbient)	Sig (ColdvsT0)	Sig (AmbientvsT0)	Shoot-3hr-ColdvsAmbient	Shoot-3hr-ColdvsT0	Shoot-3hr-AmbientvsT0	Sig (ColdvsAmbient)	Sig (ColdvsT0)	Sig (AmbientvsT0)
Solyc10g005080.3	5101.01	5190.52	5082.94	4332.39	4429.05	4432.12	3643	3630.75	3661.87	2522.09	2357.99	2581.58	3274.72	3218.9	3645.35	560.816	507.598	489.312	4761.34	3645.21	2487.22	3379.66	519.242	1.46558	0.765584	0.522378	6.76003e-05	0.00233952	3.38462e-05	6.50883	0.709812	0.109054	2.97908e-05	0.000997997	4.61568e-07
Solyc10g005030.3	1785.83	1728.7	1899.23	1132.27	1277.23	1519.19	1552.11	1332.45	1361.17	1447.71	1368.11	1676.75	3445.49	4195.6	4368.9	1594.8	1529.32	1750.04	1557.08	1415.25	1497.52	4003.33	1624.72	0.945059	0.908912	0.961752	0.515157	0.472071	0.764198	2.46401	2.57106	1.04344	0.00121712	3.13206e-05	0.726941
Solyc10g086000.2	589.549	616.819	614.3	720.938	649.466	633.161	532.237	558.612	470.803	643.859	722.348	703.88	384.513	398.743	354.869	1265.76	1367.74	1379.19	637.372	520.551	690.029	379.375	1337.56	0.75439	0.816714	1.08262	0.00854343	0.0083273	0.136889	0.283631	0.595217	2.09856	1.51554e-05	4.13029e-05	2.38935e-07
Solyc10g084370.2	1147.39	1244.16	1242.6	639.037	676.992	760.576	777.608	619.943	736.184	571.128	563.37	522.031	979.397	1126.61	1191.81	152.601	175.406	175.371	951.793	711.245	552.176	1099.27	167.793	1.28808	0.747269	0.580143	0.0326619	0.212989	0.054323	6.55137	1.15495	0.176291	0.000123966	0.433866	0.00268601
Solyc04g071990.3	553.864	562.354	571.263	611.068	632.553	631.188	493.128	498.928	502.806	587.626	750.816	863.962	611.308	610.635	582.109	5049.24	4966.28	5528.24	593.715	498.287	734.135	601.351	5181.26	0.678741	0.83927	1.23651	0.0424438	0.0028478	0.0422183	0.116063	1.01286	8.72684	1.27831e-05	0.739997	1.78424e-09
Solyc12g056650.2	1305.26	1376.99	1364.27	999.456	997.654	993.691	1160.62	964.093	1047.81	1311.96	1264.93	1662.52	1662.53	1742.12	1725.31	8884.41	8826.67	8616.45	1172.89	1057.51	1413.14	1709.99	8775.84	0.748341	0.901629	1.20484	0.0612171	0.375544	0.134974	0.194852	1.45793	7.48226	1.25219e-07	0.00253265	9.92548e-11
Solyc08g065870.3	148.434	163.392	170.212	125.84	105.892	166.939	142.036	217.116	159.143	120.249	158.966	184.548	186.385	211.033	191.171	388.753	379.391	378.371	146.785	172.765	154.588	196.196	382.172	1.11759	1.17699	1.05316	0.570095	0.265114	0.704022	0.513372	1.33663	2.60362	2.27952e-05	0.0187106	1.35364e-06
Solyc01g095030.3	843.276	844.655	942.363	751.794	806.647	744.775	649.698	648.518	633.645	633.191	728.584	621.731	647.959	679.998	779.381	382.874	381.336	438.346	822.252	643.954	661.169	702.446	400.852	0.973963	0.783159	0.804095	0.641744	0.00469191	0.0132155	1.75238	0.854296	0.487505	0.00232807	0.0500834	3.42395e-05

## Sheet: Table_S6
Table S6: RT-PCR validation of clock genes commonly induced or repressed in RNA-sequencing analysis in Shoot (30min and 3hrs) and in Root samples (3hrs) cold treatment
Shoot (30mins and 3 hours) RAW Ct-values													Root (3 hours)
Sample Name	CT(HKG)	CT(CCA1)	CT(PRR9)	CT(PRR7)	CT(GI1)	CT(GI2)	CT(RVE8)	CT(TOC1)	CT(ELF3)	CT(RVE6)	CT(EF1a)		Sample Name	CT(HKG)	CT(CCA1)	CT(PRR9)	CT(PRR7)	CT(GI1)	CT(GI2)	CT(RVE8)	CT(TOC1)	CT(LUX)	CT(TOC2)	CT(EF1a)
Shoot-30min-Ambient-Rep1	16.5133	19.4858	19.9717	21.4218	22.5035	20.699	20.3941	24.5545	26.0029	20.4612	17.3466		Root-3hr-Ambient-Rep1	14.5736	21.5823	21.5167	20.1536	18.4017	18.502	22.51	21.0882	25.9318	23.5065	14.4762
Shoot-30min-Ambient-Rep1	15.7062	19.2207	20.0626	21.2317	21.5276	20.7153	20.4464	24.6581	24.3082	20.3459	15.6084		Root-3hr-Ambient-Rep1	14.5785	21.8989	21.5768	20.2692	18.3939	18.5011	22.5888	20.849	25.7513	23.2487	14.22
Shoot-30min-Ambient-Rep2	16.146	19.4006	19.6758	20.9906	21.7426	20.098	20.2506	24.2302	24.4731	20.267	15.1621		Root-3hr-Ambient-Rep2	14.2619	21.1948	21.2386	19.6338	18.0231	18.38	22.2907	20.7571	26.5167	23.4553	14.7357
Shoot-30min-Ambient-Rep2	15.709	19.2278	19.7559	21.0074	21.2293	20.3185	20.4723	24.5511	24.0694	20.2817	15.537		Root-3hr-Ambient-Rep2	14.3652	21.3188	21.2289	19.7975	18.0762	18.1776	22.9631	20.643	25.3754	23.06	14.1713
Shoot-30min-Ambient-Rep3	16.3831	19.3027	19.1693	20.6212	21.7395	21.024	20.5464	24.4629	24.3953	20.5209	15.3416		Root-3hr-Ambient-Rep3	14.4727	19.5961	19.7987	20.0425	18.6373	19.165	21.9728	21.6243	26.2479	23.4291	14.5903
Shoot-30min-Ambient-Rep3	16.0175	19.0173	19.1877	20.5986	21.1226	20.4807	20.55	24.6941	24.7223	20.3839	16.7092		Root-3hr-Ambient-Rep3	14.3132	19.8874	19.5954	20.3472	19.0366	18.9667	21.9246	21.2693	26.3851	23.1496	14.2639
Shoot-30min-Cold-Rep1	16.2361	18.8668	19.6346	21.1073	22.6503	20.968	20.156	24.3045	24.9695	20.4538	16.0762		Root-3hr-Cold-Rep1	14.5014	21.3829	21.7509	19.9727	18.1342	18.568	22.3213	21.0453	27.4233	23.227	14.7704
Shoot-30min-Cold-Rep1	15.5717	18.695	19.3703	21.025	22.025	20.7791	19.9864	24.101	25.1482	20.5507	16.1283		Root-3hr-Cold-Rep1	14.6145	21.4527	21.632	19.9041	18.1718	18.3615	22.3089	20.6169	26.6449	23.0467	14.1415
Shoot-30min-Cold-Rep2	16.4536	18.3406	19.2335	20.7115	21.8657	20.452	19.7589	24.5832	25.3411	20.6639	16.163		Root-3hr-Cold-Rep2	14.8515	19.5277	19.5556	20.4161	18.6442	19.029	21.9773	21.4768	27.0982	23.7099	14.9839
Shoot-30min-Cold-Rep2	15.3917	18.1174	19.1356	20.5669	21.4556	20.4793	19.662	23.6346	25.1152	20.7133	16.5315		Root-3hr-Cold-Rep2	14.327	19.7338	19.5109	20.255	18.8742	18.9613	21.9521	21.2828	27.2514	23.3554	14.5428
Shoot-30min-Cold-Rep3	15.3157	18.0225	19.0353	20.5105	21.684	20.717	19.5517	23.9307	25.7302	21.1307	16.408		Root-3hr-Cold-Rep3	14.9437	19.6209	19.4826	20.6208	18.6591	18.827	21.943	21.353	26.7051	23.1733	14.514
Shoot-30min-Cold-Rep3	14.6652	17.9526	18.954	20.4292	21.4238	20.4326	19.4462	23.727	25.7779	21.3965	16.6651		Root-3hr-Cold-Rep3	14.3775	19.6148	19.2916	20.8672	18.6328	18.9457	21.9051	21.1045	27.0687	22.949	14.7453
Shoot-T0-Rep1	16.31	18.6832	19.8983	21.2351	22.1643	21.726	20.4779	24.9263	25.7371	21.3337	17.1852		Root-T0-Rep1	13.8558	18.5172	20.2116	20.028	18.017	18.604	20.6607	21.2862	28.6833	22.9674	15.1669
Shoot-T0-Rep1	15.9125	18.559	19.7073	21.2432	22.3744	21.9794	20.394	24.9375	25.5764	21.1203	16.7767		Root-T0-Rep1	13.7619	18.5369	20.1895	19.9841	18.0834	18.4722	20.7495	20.986	28.3109	22.9565	14.6512
Shoot-T0-Rep2	15.4058	18.2769	19.0778	20.6593	21.712	21.213	19.938	24.3372	24.8436	20.3988	16.4014		Root-T0-Rep2	14.2134	19.4002	21.0822	20.8267	18.997	18.964	21.4991	21.3905	28.6636	22.4383	14.7345
Shoot-T0-Rep2	15.4916	18.1572	19.1937	20.6104	21.7369	21.1762	19.9005	23.9733	24.7589	20.2777	16.2151		Root-T0-Rep2	14.3277	19.3071	21.0919	20.7733	18.9662	18.9558	21.5102	21.1854	28.4587	22.4152	14.6103
Shoot-T0-Rep3	15.2744	18.0229	18.8611	20.5585	21.5056	20.991	19.5249	24.4392	24.751	20.0639	15.626		Root-T0-Rep3	14.6079	19.5742	20.4371	20.4926	18.902	19.349	21.5219	22.4132	30.0533	23.7409	15.0864
Shoot-T0-Rep3	15.0939	17.9388	18.5756	20.3048	21.6217	21.1271	19.5988	24.1233	24.468	19.9761	15.5192		Root-T0-Rep3	14.5456	19.5759	20.3997	20.4765	19.179	19.1401	21.3238	22.1385	28.9721	23.4002	14.9445
Shoot-3hr-Ambient-Rep1	15.0923	20.7492	18.6384	18.9949	18.0981	17.996	22.02	23.1611	23.2574	21.2175	22.5384		Average of technical replicates
Shoot-3hr-Ambient-Rep1	14.7501	20.7193	18.5986	18.9624	17.9864	17.972	21.9524	22.935	23.2087	21.2649	16.3967		Root-3hr-Ambient-Rep1	14.576	21.7406	21.5468	20.2114	18.3978	18.5015	22.5494	20.9686	25.8415	23.3776	14.3481
Shoot-3hr-Ambient-Rep2	14.7936	20.9678	18.8984	19.0897	18.1751	17.98	22.0692	23.1941	23.3223	21.2092	15.4674		Root-3hr-Ambient-Rep2	14.3135	21.2568	21.2337	19.7156	18.0497	18.2788	22.6269	20.7001	25.9461	23.2576	14.4535
Shoot-3hr-Ambient-Rep2	14.9646	20.8969	18.7528	19.0669	18.1825	17.9984	22.5164	23.0974	23.2303	21.281	15.4053		Root-3hr-Ambient-Rep3	14.3929	19.7417	19.6971	20.1948	18.8369	19.0659	21.9487	21.4468	26.3165	23.2894	14.4271
Shoot-3hr-Ambient-Rep3	16.28	22.3103	19.2519	19.605	18.8197	18.647	22.6052	27.266	23.2378	21.1114	15.251		Root-3hr-Cold-Rep1	14.5579	21.4178	21.6915	19.9384	18.153	18.4647	22.3151	20.8311	27.0341	23.1369	14.4559
Shoot-3hr-Ambient-Rep3	14.9216	21.0473	18.9862	19.2913	18.1701	17.991	22.1596	23.6305	23.3244	21.1516	15.2488		Root-3hr-Cold-Rep2	14.5893	19.6308	19.5333	20.3356	18.7592	18.9951	21.9647	21.3798	27.1748	23.5326	14.7634
Shoot-3hr-Cold-Rep1	16.3477	19.4422	18.5273	20.743	22.0035	21.093	20.1371	25.0546	24.6899	20.9588	15.7104		Root-3hr-Cold-Rep3	14.6606	19.6178	19.3871	20.744	18.646	18.8864	21.924	21.2288	26.8869	23.0612	14.6297
Shoot-3hr-Cold-Rep1	15.0416	18.5255	18.0683	20.562	21.38	20.9946	19.9181	23.056	24.1834	20.9322	15.81		Root-T0-Rep1	13.8088	18.527	20.2006	20.0061	18.0502	18.5381	20.7051	21.1361	28.4971	22.9619	14.9091
Shoot-3hr-Cold-Rep2	16.0986	18.9351	18.0651	20.4837	21.8656	20.61	19.9561	24.2697	25.025	20.9236	16.0548		Root-T0-Rep2	14.2706	19.3537	21.087	20.8	18.9816	18.9599	21.5046	21.288	28.5611	22.4268	14.6724
Shoot-3hr-Cold-Rep2	15.7722	18.912	18.3953	20.5684	21.76	20.6396	20.0289	23.4445	25.0239	20.9967	16.3101		Root-T0-Rep3	14.5767	19.5751	20.4184	20.4845	19.0405	19.2445	21.4229	22.2758	29.5127	23.5705	15.0155
Shoot-3hr-Cold-Rep3	15.4839	18.3545	17.7511	20.1403	21.0955	20.384	19.5456	23.4434	25.079	20.9848	16.2138		CT(HKG)-CT(GOI)
Shoot-3hr-Cold-Rep3	15.4212	18.5718	17.9795	20.319	21.2745	20.4264	19.5298	22.9027	25.1971	21.0919	16.2652		Root-3hr-Ambient-Rep1		-7.16456	-6.97073	-5.63538	-3.82177	-3.9255	-7.97337	-6.39258	-11.4934	-9.02952
Average of technical replicates													Root-3hr-Ambient-Rep2		-6.94328	-6.9202	-5.4021	-3.73612	-3.96525	-8.31332	-6.38654	-11.4926	-8.80415
Shoot-30min-Ambient-Rep1	16.1097	19.3533	20.0171	21.3267	22.0155	20.7072	20.4202	24.6063	25.1555	20.4036	16.4775		Root-3hr-Ambient-Rep3		-5.34882	-5.30414	-5.80193	-4.444	-4.67294	-7.55578	-7.05388	-11.8893	-8.86222
Shoot-30min-Ambient-Rep2	15.9275	19.3142	19.7159	20.999	21.4859	20.2082	20.3614	24.3906	24.2713	20.2744	15.3495		Root-3hr-Cold-Rep1		-6.85992	-7.13355	-5.38051	-3.59507	-3.90684	-7.75718	-6.27318	-12.5782	-8.68096
Shoot-30min-Ambient-Rep3	16.2003	19.16	19.1785	20.6099	21.431	20.7524	20.5482	24.5785	24.5588	20.4524	16.0254		Root-3hr-Cold-Rep2		-5.04153	-4.94404	-5.74631	-4.16996	-4.40589	-7.3754	-6.79055	-12.4114	-8.76923
Shoot-30min-Cold-Rep1	15.9039	18.7809	19.5025	21.0661	22.3377	20.8735	20.0712	24.2028	25.0588	20.5022	16.1023		Root-3hr-Cold-Rep3		-4.95725	-4.72651	-6.08341	-3.98538	-4.22579	-7.26346	-6.56818	-12.2573	-8.43152
Shoot-30min-Cold-Rep2	15.9226	18.229	19.1846	20.6392	21.6607	20.4656	19.7105	24.1089	25.2281	20.6886	16.3472		Root-T0-Rep1		-4.71819	-6.39173	-6.19723	-4.24133	-4.72928	-6.89625	-7.32725	-13.588	-8.05287
Shoot-30min-Cold-Rep3	14.9904	17.9876	18.9946	20.4698	21.5539	20.5748	19.499	23.8288	25.7541	21.2636	16.5366		Root-T0-Rep2		-5.08311	-6.81647	-6.52942	-4.71108	-4.68934	-7.23408	-7.01741	-13.8887	-7.75432
Shoot-T0-Rep1	16.1113	18.6211	19.8028	21.2391	22.2694	21.8527	20.4359	24.9319	25.6568	21.227	16.9809		Root-T0-Rep3		-4.99832	-5.84165	-5.90781	-4.46376	-4.6678	-6.84614	-7.69909	-14.4972	-8.55507
Shoot-T0-Rep2	15.4487	18.2171	19.1358	20.6348	21.7244	21.1946	19.9193	24.1552	24.8012	20.3383	16.3083		p-value (t-test)
Shoot-T0-Rep3	15.1841	17.9809	18.7183	20.4317	21.5637	21.059	19.5618	24.2812	24.6095	20.02	15.5726		Sample Name		CCA1	PRR9	PRR7	GI1	GI2	RVE8	TOC1	LUX	TOC2
Shoot-3hr-Ambient-Rep1	14.9212	20.7343	18.6185	18.9786	18.0422	17.984	21.9862	23.048	23.2331	21.2412	16.3967		Root-3hr-Ambient vs Cold		0.23683	0.331603	0.582254	0.78354	0.976856	0.169818	0.819422	0.0675858	0.153296
Shoot-3hr-Ambient-Rep2	14.8791	20.9323	18.8256	19.0783	18.1788	17.9892	22.2928	23.1457	23.2763	21.2451	15.4364		Root-3hr-Cold vs T0		0.445135	0.436793	0.281881	0.00769137	0.084126	0.152551	0.10883	0.048065	0.268904
Shoot-3hr-Ambient-Rep3	15.6008	21.6788	19.1191	19.4481	18.4949	18.319	22.3824	25.4483	23.2811	21.1315	15.2499		Root-3hr-Ambient vs T0		0.130752	0.894778	0.180093	0.23084	0.187364	0.0161373	0.017561	0.00393849	0.0812057
Shoot-3hr-Cold-Rep1	15.6947	18.9839	18.2978	20.6525	21.6918	21.0438	20.0276	24.0553	24.4367	20.9455	15.7602		2^[CT(HKG)-CT(GOI)]
Shoot-3hr-Cold-Rep2	15.9354	18.9235	18.2302	20.526	21.8128	20.6248	19.9925	23.8571	25.0244	20.9601	16.1825		Root-3hr-Ambient-Rep1		0.00697032	0.00797261	0.0201179	0.0707183	0.0658121	0.00397901	0.0119026	0.00034684	0.00191356
Shoot-3hr-Cold-Rep3	15.4526	18.4632	17.8653	20.2296	21.185	20.4052	19.5377	23.173	25.1381	21.0384	16.2395		Root-3hr-Ambient-Rep2		0.00812578	0.00825683	0.0236486	0.0750438	0.0640236	0.00314371	0.0119525	0.000347047	0.0022371
CT(EF1a)-CT(GOI)													Root-3hr-Ambient-Rep3		0.0245383	0.0253102	0.0179245	0.0459432	0.0392016	0.00531476	0.0075261	0.000263604	0.00214886
Shoot-30min-Ambient-Rep1		-3.24351	-3.9074	-5.21697	-5.9058	-4.59743	-4.3105	-8.49656	-8.67802	-3.92607			Root-3hr-Cold-Rep1		0.0086091	0.00712174	0.0240052	0.0827515	0.0666692	0.00462227	0.0129296	0.000163527	0.00243652
Shoot-30min-Ambient-Rep2		-3.38669	-3.78834	-5.07148	-5.55842	-4.28071	-4.43391	-8.46313	-8.92173	-4.92487			Root-3hr-Cold-Rep2		0.0303632	0.0324861	0.018629	0.0555543	0.0471731	0.00602257	0.00903315	0.000183566	0.00229191
Shoot-30min-Ambient-Rep3		-2.95972	-2.9782	-4.4096	-5.23073	-4.55206	-4.34787	-8.37819	-8.53341	-4.42703			Root-3hr-Cold-Rep3		0.0321898	0.0377727	0.0147472	0.0631364	0.0534452	0.00650851	0.0105385	0.000204266	0.00289641
Shoot-30min-Cold-Rep1		-2.87697	-3.59853	-5.16218	-6.43376	-4.96961	-4.16726	-8.29883	-8.95655	-4.39994			Root-T0-Rep1		0.0379912	0.0119096	0.0136285	0.0528727	0.0377004	0.00839505	0.006227	8.12088e-05	0.0037657
Shoot-30min-Cold-Rep2		-2.30635	-3.26194	-4.7166	-5.73804	-4.54303	-3.78785	-8.18629	-8.8809	-4.34137			Root-T0-Rep2		0.0295006	0.00887235	0.0108255	0.038179	0.0387585	0.00664239	0.00771877	6.59312e-05	0.00463144
Shoot-30min-Cold-Rep3		-2.99717	-4.00424	-5.47944	-6.56351	-5.58441	-4.50857	-8.83844	-9.21752	-4.72705			Root-T0-Rep3		0.0312865	0.0174376	0.016656	0.0453185	0.0393415	0.00869171	0.0048122	4.32415e-05	0.00265869
Shoot-T0-Rep1		-2.50982	-3.69153	-5.12788	-6.1581	-5.74146	-4.32469	-8.82064	-8.67581	-4.24606			MEAN
Shoot-T0-Rep2		-2.76836	-3.68707	-5.18614	-6.27574	-5.74589	-4.47058	-8.70654	-8.49297	-4.02999			Root_3hr (24C)		0.0132115	0.0138465	0.0205637	0.0639018	0.0563458	0.00414583	0.0104604	0.000319164	0.00209984
Shoot-T0-Rep3		-2.79674	-3.5342	-5.24756	-6.37955	-5.87491	-4.3777	-9.0971	-9.0369	-4.44738			Root_3hr (4C)		0.0237207	0.0257935	0.0191271	0.0671474	0.0557625	0.00571779	0.0108338	0.000183786	0.00254161
Shoot-3hr-Ambient-Rep1		-5.81304	-3.69726	-4.05741	-3.12103	-3.06278	-7.06498	-8.12682	-6.83641	-4.84452			Root_T0		0.0329261	0.0127399	0.0137033	0.0454567	0.0386002	0.00790972	0.00625265	6.34605e-05	0.00368528
Shoot-3hr-Ambient-Rep2		-6.05321	-3.9465	-4.19916	-3.29967	-3.11009	-7.41367	-8.26661	-7.83995	-5.80876			SEM
Shoot-3hr-Ambient-Rep3		-6.07807	-3.51832	-3.84736	-2.89412	-2.71825	-6.78163	-9.84749	-8.0312	-5.88154			Root_3hr (24C)		0.00567322	0.0057324	0.00166738	0.00906567	0.00858762	0.000632255	0.00146722	2.77799e-05	9.65605e-05
Shoot-3hr-Cold-Rep1		-3.28921	-2.60314	-4.95785	-5.99712	-5.34915	-4.33293	-8.36066	-8.67647	-5.18531			Root_3hr (4C)		0.00757417	0.00945978	0.00268412	0.00810328	0.00574605	0.000565434	0.00113446	1.17609e-05	0.000182244
Shoot-3hr-Cold-Rep2		-2.98813	-2.29479	-4.59059	-5.87735	-4.6894	-4.05713	-7.9217	-8.84198	-4.7777			Root_T0		0.0025845	0.00250718	0.00168355	0.00424228	0.000480312	0.000639425	0.000839154	1.10296e-05	0.000570902
Shoot-3hr-Cold-Rep3		-3.01061	-2.41272	-4.77708	-5.73245	-4.95265	-4.08515	-7.72049	-8.89857	-4.79888
p-value (One-way ANOVA) groups=("T0","30m_Cold","30m_Ambient","3hr_Cold","3hr_Ambient") followed by TukeyHSD												p-value (Two-way ANOVA) Treatment (Ambient, Cold) x Time (0,30min, 3hr) followed by TukeyHSD
Sample Name		CCA1	PRR9	PRR7	GI1	GI2	RVE8	TOC1	ELF3	RVE6		Sample Name		CCA1	PRR9	PRR7	GI1	GI2	RVE8	TOC1	ELF3	RVE6
Shoot-30min-Ambient vs Cold		0.158554	0.998924	0.870019	0.0768778	0.243894	0.793253	1	0.796481	0.999539		Shoot-30min-Ambient vs Cold		0.201601	0.999806	0.923072	0.100287	0.303404	0.862784	1	0.86545	0.999933
Shoot-30min-Cold vs T0		0.999656	0.999996	0.998098	0.999952	0.0746791	0.717565	0.807705	0.838221	0.92499		Shoot-30min-Cold vs T0		0.999953	1	0.999606	0.999996	0.0974992	0.797497	0.87464	0.89894	0.96124
Shoot-30min-Ambient vs T0		0.119596	0.997418	0.727355	0.0643482	0.0026191	0.999886	0.813521	0.999984	0.972741		Shoot-30min-Ambient vs T0		0.153792	0.999422	0.80622	0.0843521	0.0035932	0.999988	0.879351	0.999999	0.989035
Shoot-3hr-Ambient vs Cold		2e-07	0.0032188	0.0572392	1.9e-06	7.49e-05	2e-07	0.387104	0.0081086	0.374914		Shoot-3hr-Ambient vs Cold		3e-07	0.0044089	0.0752565	2.6e-06	0.0001045	3e-07	0.465821	0.011011	0.452403
Shoot-3hr-Cold vs T0		0.261435	0.0051744	0.432563	0.433055	0.0600014	0.728759	0.255376	0.998894	0.258972		Shoot-3hr-Cold vs T0		0.323858	0.0070586	0.515184	0.515713	0.0787956	0.807465	0.31681	0.9998	0.320994
Shoot-3hr-Ambient vs T0		1e-07	0.996955	0.0038699	5e-07	3.9e-06	4e-07	0.997288	0.0118864	0.0145809		Shoot-3hr-Ambient vs T0		1e-07	0.99929	0.0052927	7e-07	5.4e-06	6e-07	0.999385	0.0160688	0.0196587
2^[CT(EF1a)-CT(GOI)]
Shoot-30min-Ambient-Rep1		0.105586	0.0666433	0.0268866	0.0166793	0.0413083	0.0503977	0.00276872	0.00244149	0.065786
Shoot-30min-Ambient-Rep2		0.0956106	0.0723764	0.0297394	0.0212201	0.0514491	0.0462659	0.00283364	0.00206201	0.0329206
Shoot-30min-Ambient-Rep3		0.128539	0.126903	0.0470521	0.0266314	0.042628	0.0491088	0.00300548	0.00269891	0.0464871
Shoot-30min-Cold-Rep1		0.136127	0.0825533	0.0279272	0.0115677	0.0319154	0.0556583	0.00317544	0.00201284	0.0473681
Shoot-30min-Cold-Rep2		0.202171	0.104245	0.038033	0.0187361	0.0428956	0.0724007	0.00343305	0.00212121	0.0493307
Shoot-30min-Cold-Rep3		0.125246	0.0623167	0.0224142	0.0105727	0.0208414	0.0439325	0.00218457	0.00167977	0.0377588
Shoot-T0-Rep1		0.175577	0.0773996	0.0285993	0.0140032	0.0186916	0.0499044	0.00221168	0.00244523	0.0526999
Shoot-T0-Rep2		0.146772	0.0776392	0.0274674	0.0129066	0.0186344	0.0451048	0.00239371	0.00277564	0.0612142
Shoot-T0-Rep3		0.143912	0.086318	0.0263226	0.0120106	0.0170403	0.048104	0.001826	0.00190381	0.0458358
Shoot-3hr-Ambient-Rep1		0.0177869	0.077093	0.0600616	0.114941	0.119677	0.00746841	0.00357754	0.00875057	0.034806
Shoot-3hr-Ambient-Rep2		0.0150592	0.0648614	0.054441	0.101555	0.115816	0.00586492	0.00324715	0.00436456	0.0178398
Shoot-3hr-Ambient-Rep3		0.014802	0.0872728	0.0694751	0.134519	0.151959	0.00908923	0.00108545	0.00382268	0.0169621
Shoot-3hr-Cold-Rep1		0.102294	0.16458	0.0321764	0.0156562	0.0245327	0.0496202	0.00304221	0.00244411	0.0274831
Shoot-3hr-Cold-Rep2		0.126032	0.203798	0.0415044	0.0170115	0.038757	0.0600736	0.00412412	0.00217921	0.0364561
Shoot-3hr-Cold-Rep3		0.124084	0.187801	0.0364717	0.0188088	0.0322927	0.0589181	0.00474132	0.00209538	0.0359246
MEAN
Shoot_30min (24C)		0.109912	0.0886409	0.0345593	0.0215103	0.0451284	0.0485908	0.00286928	0.0024008	0.0483979
Shoot_30min (4C)		0.154515	0.0830384	0.0294582	0.0136255	0.0318841	0.0573305	0.00293102	0.00193794	0.0448192
Shoot_T0		0.15542	0.0804522	0.0274631	0.0129735	0.0181221	0.0477044	0.00214379	0.00237489	0.05325
Shoot_3hr (24C)		0.0158827	0.0764091	0.0613259	0.117005	0.129151	0.00747419	0.00263671	0.00564594	0.0232026
Shoot_3hr (4C)		0.11747	0.185393	0.0367175	0.0171588	0.0318608	0.0562039	0.00396922	0.00223957	0.0332879
SEM
Shoot_30min (24C)		0.00974869	0.0192025	0.00630041	0.00287658	0.0031832	0.00122054	7.063e-05	0.000184979	0.00953543
Shoot_30min (4C)		0.0240344	0.0121062	0.00457327	0.00257138	0.00636652	0.00826047	0.000380563	0.000132823	0.00357539
Shoot_T0		0.0101123	0.00293367	0.000657239	0.000576176	0.000541171	0.00139986	0.000167362	0.000254121	0.00444789
Shoot_3hr (24C)		0.000954993	0.00647866	0.00438577	0.00957168	0.0114584	0.000930782	0.000781474	0.00156018	0.00580722
Shoot_3hr (4C)		0.00760902	0.0113851	0.00269556	0.000913041	0.00411188	0.00330872	0.000496569	0.000105096	0.00290648

## Sheet: Table_S7
Table S7: DEGs identified in this paper overlap with those identified by Barrero-Gil et. al., 2016
Differentially expressed tomato genes (DEGs) after 3 hours of exposure to 10ºC (FDR<0.001, |log2|>1) (Barrero-Gil et. al., 2016)
Barrero-Gil et. al., 2016	This Study
GeneID (1537)	Shoot	Root	Best-Arabidopsis-gene-symbol
Solyc06g035700	Yes	Yes	0
Solyc08g007830	Yes	Yes	DDF1
Solyc01g108240	Yes	Yes	RRTF1
Solyc08g036620	No	Yes	JAZ8,TIFY5A
Solyc11g071740	Yes	Yes	CML38
Solyc02g087530	No	No	0
Solyc02g082610	No	Yes	0
Solyc03g124110	Yes	Yes	ATCBF3,CBF3,DREB1A
Solyc04g078880	No	No	COR27
Solyc03g044580	No	No	0
Solyc10g050970	Yes	Yes	RRTF1
Solyc10g078770	No	No	LEA4-5
Solyc09g098320	Yes	Yes	ATOPR2,OPR2
Solyc04g007620	Yes	Yes	0
Solyc06g068640	Yes	Yes	0
Solyc03g081240	No	No	APRR5,PRR5
Solyc11g012370	No	No	0
Solyc12g010420	Yes	Yes	0
Solyc02g063540	Yes	Yes	ACS8
Solyc01g095140	Yes	Yes	LEA14,LSR3
Solyc08g036660	Yes	Yes	JAZ8,TIFY5A
Solyc08g059710	Yes	Yes	0
Solyc06g073830	Yes	Yes	CML38
Solyc11g020330	Yes	Yes	ATHSP22.0
Solyc11g068390	No	No	0
Solyc08g036640	Yes	Yes	JAZ8,TIFY5A
Solyc08g007840	No	Yes	0
Solyc05g054250	No	No	0
Solyc02g067610	Yes	Yes	0
Solyc04g079450	No	No	0
Solyc01g079200	Yes	Yes	ATGA2OX4,ATGA2OX6,DTA1,GA2OX6
Solyc08g066460	No	No	0
Solyc02g087540	Yes	No	0
Solyc01g080680	No	No	0
Solyc03g121340	Yes	Yes	0
Solyc12g099950	Yes	Yes	AtRLP7,RLP7
Solyc01g005160	No	Yes	0
Solyc06g005680	No	Yes	LUX,PCL1
Solyc11g068380	No	No	#N/A
Solyc06g007190	No	No	0
Solyc12g005920	Yes	Yes	FIM2
Solyc01g007030	Yes	Yes	PUB23
Solyc02g087210	No	No	PMZ,SAP12
Solyc06g051680	No	Yes	ELF4
Solyc08g075320	No	No	CYP707A1
Solyc01g108100	No	No	0
Solyc08g068610	Yes	Yes	emb1075
Solyc03g116890	Yes	Yes	ATWRKY40,WRKY40
Solyc01g100710	No	No	#N/A
Solyc08g005610	Yes	Yes	CYP707A1
Solyc02g094000	No	No	CML38
Solyc08g081550	No	No	ACS1,AT-ACS1
Solyc05g013410	Yes	No	0
Solyc01g079660	No	No	0
Solyc03g111300	No	Yes	CYP94B3
Solyc03g119250	Yes	Yes	0
Solyc03g083370	No	Yes	0
Solyc00g028960	No	No	0
Solyc10g081570	Yes	Yes	0
Solyc10g079630	Yes	No	BCS1
Solyc06g076080	Yes	Yes	0
Solyc08g007820	Yes	Yes	CBF4,DREB1D
Solyc04g009440	No	No	ANAC002,ATAF1
Solyc03g080070	No	No	0
Solyc09g011860	Yes	No	0
Solyc12g009240	Yes	Yes	0
Solyc03g026280	Yes	Yes	ATCBF3,CBF3,DREB1A
Solyc07g062690	No	No	0
Solyc05g051730	No	No	0
Solyc01g111820	No	Yes	0
Solyc03g093080	Yes	Yes	XTH23,XTR6
Solyc01g007000	Yes	Yes	PUB23
Solyc01g104430	No	No	0
Solyc03g118810	Yes	No	0
Solyc07g056000	Yes	No	XTH15,XTR7
Solyc04g079460	No	No	0
Solyc08g080060	No	Yes	ATEXP7,ATEXPA7,ATHEXP ALPHA 1.26,EXP7,EXPA7
Solyc02g073580	No	No	#N/A
Solyc11g068620	Yes	Yes	anac090,NAC090
Solyc11g006910	No	Yes	ATFD3,FD3
Solyc08g016440	Yes	Yes	0
Solyc06g073850	No	No	#N/A
Solyc03g083730	Yes	No	0
Solyc02g090970	Yes	Yes	MAPKKK21
Solyc02g064680	Yes	No	ACA2
Solyc03g082530	Yes	Yes	0
Solyc08g080290	Yes	No	0
Solyc02g036370	No	Yes	RVE1
Solyc09g007840	Yes	Yes	ATCNGC15,CNGC15
Solyc07g056190	No	No	0
Solyc10g049630	No	Yes	0
Solyc11g071990	No	Yes	0
Solyc03g098010	No	No	ATACP5,ATPAP17,PAP17
Solyc01g079600	Yes	No	0
Solyc01g086670	Yes	No	0
Solyc04g079730	Yes	Yes	AOS,CYP74A,DDE2
Solyc04g005480	Yes	No	ATNRP1,NRP1
Solyc10g086370	Yes	Yes	RGA,RGA1
Solyc06g075780	Yes	No	0
Solyc04g025650	Yes	Yes	MO1
Solyc12g009220	Yes	Yes	JAZ1,TIFY10A
Solyc04g077980	No	Yes	STZ,ZAT10
Solyc06g011470	Yes	Yes	0
Solyc10g085420	No	No	0
Solyc05g009310	Yes	No	0
Solyc01g095150	Yes	Yes	0
Solyc10g052650	No	Yes	0
Solyc12g017240	No	No	XTH15,XTR7
Solyc01g009870	Yes	Yes	0
Solyc10g086680	Yes	Yes	0
Solyc03g093110	No	Yes	XTH23,XTR6
Solyc07g008930	Yes	Yes	0
Solyc03g093120	Yes	Yes	XTH23,XTR6
Solyc01g005300	No	Yes	ADO3,FKF1
Solyc06g069740	Yes	Yes	0
Solyc08g008370	No	Yes	0
Solyc02g068680	Yes	No	0
Solyc01g087590	Yes	Yes	APAO,ATPAO1,PAO1
Solyc09g083360	Yes	Yes	BHLH92
Solyc07g006890	Yes	No	CYP94B1
Solyc08g077020	No	Yes	0
Solyc03g033770	Yes	No	BCS1
Solyc05g005280	No	Yes	SRO2
Solyc07g053140	No	No	0
Solyc01g100010	Yes	Yes	AtPP2-B15,PP2-B15
Solyc11g010250	No	No	0
Solyc10g086690	Yes	Yes	AtIPCS1
Solyc01g111440	Yes	Yes	ERD7
Solyc09g007900	Yes	Yes	ATPAL1,PAL1
Solyc10g055390	No	No	0
Solyc05g052410	No	No	AtERF48,DREB2C
Solyc08g077760	No	No	0
Solyc03g123380	Yes	No	0
Solyc04g079940	Yes	Yes	ANAC038,ANAC039,NAC038
Solyc10g011740	No	No	UBC28
Solyc08g068600	No	Yes	emb1075
Solyc12g009480	Yes	Yes	ATSPX2,SPX2
Solyc07g024000	No	Yes	NYC1
Solyc12g007050	Yes	Yes	AGP20,AtAGP20
Solyc06g005170	Yes	Yes	ATMAPK3,ATMPK3,MPK3
Solyc01g091590	No	No	BAL,BAP2
Solyc01g103630	No	No	0
Solyc05g053970	No	No	#N/A
Solyc06g075330	Yes	No	LBD11
Solyc08g078060	No	No	0
Solyc09g082870	Yes	No	0
Solyc04g012050	No	No	Rap2.6L
Solyc10g011910	Yes	Yes	AtWRKY22,WRKY22
Solyc11g018800	Yes	Yes	0
Solyc02g089900	Yes	No	0
Solyc10g005480	Yes	Yes	0
Solyc01g099370	Yes	No	(AT)SRC2,SRC2
Solyc12g009000	No	No	0
Solyc03g083480	Yes	Yes	0
Solyc07g053230	Yes	Yes	ATMYB15,ATY19,MYB15
Solyc04g074420	Yes	Yes	EXO
Solyc02g089530	No	No	0
Solyc10g008150	No	Yes	GRX480,roxy19
Solyc11g071760	Yes	Yes	CML37,CML39
Solyc02g014860	No	No	0
Solyc04g016200	No	No	0
Solyc02g087350	No	No	GATL10
Solyc06g083160	No	No	0
Solyc01g057770	Yes	No	0
Solyc08g077680	Yes	No	0
Solyc03g026000	Yes	No	0
Solyc08g081540	Yes	Yes	ACS6,ATACS6
Solyc06g075690	Yes	Yes	0
Solyc01g105550	No	No	0
Solyc04g051820	No	No	0
Solyc08g068680	Yes	Yes	emb1075
Solyc03g114130	Yes	No	0
Solyc04g072920	No	Yes	0
Solyc08g062490	Yes	Yes	ATWRKY51,WRKY51
Solyc07g042170	Yes	Yes	JAZ1,TIFY10A
Solyc04g008100	Yes	Yes	0
Solyc03g006220	Yes	Yes	TBL38
Solyc08g075360	Yes	Yes	ATRLI1,RLI1
Solyc04g079760	No	No	0
Solyc01g102840	No	No	0
Solyc10g008350	Yes	Yes	0
Solyc08g083050	No	No	#N/A
Solyc01g111350	Yes	No	0
Solyc01g112000	No	No	ATEXLA1,ATEXPL1,ATHEXP BETA 2.1,EXLA1,EXPL1
Solyc07g040960	No	Yes	0
Solyc01g079670	Yes	Yes	0
Solyc07g048060	No	Yes	0
Solyc03g080090	Yes	No	ANAC062,NAC062,NTL6
Solyc04g082500	Yes	No	0
Solyc10g007280	Yes	No	BCS1
Solyc03g093560	No	Yes	0
Solyc10g009110	Yes	No	ATERF-4,ATERF4,ERF4,RAP2.5
Solyc02g088250	No	No	#N/A
Solyc07g051890	No	Yes	MAPKKK15
Solyc04g074680	Yes	No	0
Solyc03g083770	No	Yes	0
Solyc03g097570	No	No	0
Solyc02g089490	No	Yes	0
Solyc01g086650	No	Yes	UPM1
Solyc12g049350	No	No	ATMYB12,MYB12,PFG1
Solyc07g006280	Yes	No	TET8
Solyc08g016150	Yes	Yes	0
Solyc11g015900	No	No	#N/A
Solyc11g010670	Yes	Yes	0
Solyc12g007070	Yes	Yes	AT-HSFC1,HSFC1
Solyc04g074430	No	Yes	EXO
Solyc12g088390	Yes	No	STZ,ZAT10
Solyc10g009120	Yes	No	0
Solyc03g098730	Yes	Yes	0
Solyc04g074830	Yes	Yes	0
Solyc03g097050	Yes	Yes	ATCSLD3,CSLD3,KJK
Solyc02g088630	Yes	No	GAUT13
Solyc10g074740	Yes	No	CML42
Solyc03g093140	Yes	Yes	ATPS3,PS3
Solyc03g093130	Yes	Yes	XTH23,XTR6
Solyc06g008990	No	Yes	0
Solyc07g062490	Yes	Yes	0
Solyc08g077560	Yes	No	0
Solyc04g077270	Yes	Yes	0
Solyc07g052220	No	No	#N/A
Solyc06g076070	No	No	0
Solyc01g100200	No	No	ATGRAS2,GRAS2,SCL14
Solyc08g081960	Yes	No	CRF2,TMO3
Solyc03g006410	Yes	No	0
Solyc04g072900	Yes	Yes	RAP2.4
Solyc03g080080	Yes	No	0
Solyc06g074990	No	No	ATNRT2.4,NRT2.4
Solyc05g055870	No	Yes	MEE66
Solyc03g111290	No	Yes	CYP94B3
Solyc04g074490	Yes	Yes	0
Solyc02g062790	No	No	PERK4
Solyc05g013370	Yes	Yes	AGL103
Solyc06g009140	No	No	AtLEA5,SAG21
Solyc03g007960	Yes	Yes	B1,BCH1,BETA-OHASE 1,chy1
Solyc04g074950	Yes	Yes	0
Solyc05g056080	Yes	No	0
Solyc07g007170	Yes	Yes	0
Solyc07g061730	No	No	ATGA2OX2,GA2OX2
Solyc07g055810	Yes	No	0
Solyc03g046380	Yes	No	0
Solyc12g010440	Yes	Yes	0
Solyc10g009550	Yes	Yes	ATWRKY30,WRKY30
Solyc10g084150	Yes	No	0
Solyc01g098510	No	No	#N/A
Solyc09g014990	No	Yes	ATWRKY2,WRKY2
Solyc06g051840	Yes	No	CRF4
Solyc04g007580	Yes	Yes	0
Solyc03g118970	Yes	Yes	0
Solyc01g109110	Yes	Yes	ATXLG1,XLG1
Solyc03g113980	No	No	0
Solyc07g063410	No	No	ANAC072,RD26
Solyc05g015840	Yes	No	0
Solyc08g060920	No	Yes	ATSPX1,SPX1
Solyc04g009900	Yes	No	ATPPCK1,PPCK1
Solyc04g009640	No	No	0
Solyc01g073890	Yes	Yes	0
Solyc07g066000	No	No	AAP5
Solyc08g066320	Yes	Yes	0
Solyc07g061950	Yes	Yes	NTMC2T6.1,NTMC2TYPE6.1
Solyc09g010980	Yes	No	0
Solyc09g075890	Yes	Yes	0
Solyc10g081040	No	No	0
Solyc04g010250	Yes	Yes	0
Solyc02g079550	Yes	No	0
Solyc06g074670	No	No	AXS2
Solyc10g085310	Yes	No	PYL4,RCAR10
Solyc12g088400	Yes	No	AZF3,ZF3
Solyc07g043250	No	No	0
Solyc06g068620	No	Yes	0
Solyc06g071830	No	Yes	BT1
Solyc03g026230	No	Yes	0
Solyc10g085010	Yes	Yes	0
Solyc03g113510	No	Yes	0
Solyc06g066690	No	No	0
Solyc06g074030	No	Yes	0
Solyc02g091740	No	No	0
Solyc10g080370	No	No	0
Solyc10g006700	No	Yes	0
Solyc05g050220	No	Yes	GBF3
Solyc09g005570	Yes	Yes	0
Solyc02g088070	Yes	Yes	CDF2
Solyc04g051690	Yes	Yes	ATWRKY51,WRKY51
Solyc01g103660	No	No	0
Solyc02g070020	Yes	No	0
Solyc04g079400	Yes	No	MAPKKK5
Solyc03g120550	Yes	No	0
Solyc01g008850	Yes	Yes	CIPK3,SnRK3.17
Solyc06g068960	Yes	No	0
Solyc06g072460	No	No	0
Solyc04g072070	No	Yes	ATWRKY51,WRKY51
Solyc04g079360	Yes	No	MYB77
Solyc02g090990	No	No	MAPKKK21
Solyc02g064980	Yes	Yes	MAPKKK21
Solyc07g005410	No	No	0
Solyc07g061770	No	No	0
Solyc10g081970	No	Yes	ATNHL10,NHL10,YLS9
Solyc12g008960	Yes	Yes	EDA39
Solyc03g121620	No	No	0
Solyc07g064820	No	Yes	MAPKKK15
Solyc06g076050	Yes	Yes	XBAT31
Solyc07g052990	Yes	Yes	0
Solyc02g093250	No	No	CCoAOMT1
Solyc06g053960	No	Yes	AT-HSFA6B,HSFA6B
Solyc03g097170	No	No	0
Solyc03g116030	Yes	Yes	0
Solyc05g009000	Yes	Yes	0
Solyc05g009650	No	No	0
Solyc02g090360	Yes	No	sks17
Solyc01g087630	No	No	0
Solyc03g034410	Yes	Yes	0
Solyc01g100240	Yes	Yes	0
Solyc07g053740	No	No	ATERF-4,ATERF4,ERF4,RAP2.5
Solyc10g055760	Yes	Yes	anac036,NAC036
Solyc04g081530	Yes	Yes	0
Solyc03g115770	No	Yes	APRR1,AtTOC1,PRR1,TOC1
Solyc07g065300	No	No	0
Solyc03g093540	No	Yes	0
Solyc01g005470	No	No	PCR2
Solyc02g080120	No	Yes	ATGA2OX8,GA2OX8
Solyc02g079520	Yes	Yes	0
Solyc06g050520	No	No	AtERF48,DREB2C
Solyc12g088200	No	No	0
Solyc02g088240	No	No	0
Solyc02g091730	Yes	No	0
Solyc06g054310	Yes	Yes	0
Solyc11g027840	Yes	Yes	0
Solyc03g117980	Yes	Yes	ATRBOHD,RBOHD
Solyc11g068700	No	No	0
Solyc01g111980	Yes	Yes	0
Solyc10g078440	Yes	No	SIB1
Solyc03g031990	No	No	0
Solyc06g084490	No	No	#N/A
Solyc11g020050	No	Yes	0
Solyc04g007880	No	Yes	0
Solyc05g041910	Yes	No	0
Solyc02g087960	No	No	ATMYB94,ATMYBCP70,MYB94
Solyc11g005630	No	No	RLK1
Solyc09g064160	No	Yes	YUC8
Solyc09g091660	Yes	No	ABCG40,ATABCG40,ATPDR12,PDR12
Solyc02g090740	Yes	Yes	ZF14
Solyc02g079430	No	Yes	0
Solyc07g043230	No	No	ZIP5
Solyc07g055670	Yes	Yes	SD2-5
Solyc06g073050	No	Yes	ANAC062,NAC062,NTL6
Solyc06g060690	Yes	Yes	0
Solyc09g056450	No	No	ATPUB9,PUB9
Solyc01g079940	Yes	No	0
Solyc03g119640	No	Yes	ALMT9,AtALMT9
Solyc08g016720	Yes	Yes	ATNCED5,NCED5
Solyc04g054690	No	Yes	0
Solyc03g123620	Yes	No	ATPME1,PME1
Solyc05g009010	Yes	Yes	0
Solyc03g113720	Yes	No	ARR6
Solyc07g052620	No	No	0
Solyc12g008650	No	No	MIOX4
Solyc09g031940	No	Yes	0
Solyc07g042510	Yes	Yes	0
Solyc12g006440	Yes	No	0
Solyc03g095770	Yes	No	ATWRKY70,WRKY70
Solyc07g061760	No	No	0
Solyc09g011740	Yes	No	AtIPCS2
Solyc10g079840	Yes	Yes	0
Solyc06g071810	Yes	No	EVR,SOBIR1
Solyc11g068440	Yes	Yes	0
Solyc03g093610	No	Yes	ATERF-1,ERF-1
Solyc09g011150	No	No	0
Solyc07g007590	No	No	0
Solyc04g009980	No	No	LSH6
Solyc02g062550	No	No	BCS1
Solyc09g082670	No	No	AT-HSFA6B,HSFA6B
Solyc02g086210	No	Yes	0
Solyc03g118200	Yes	Yes	0
Solyc08g016310	Yes	No	AtRLP1,RLP1
Solyc06g076850	Yes	Yes	0
Solyc02g070820	No	No	0
Solyc09g014720	No	Yes	WAK2
Solyc01g005870	No	No	AtRLP32,RLP32
Solyc06g072670	No	Yes	ATHSD1,HSD1
Solyc09g082230	Yes	No	0
Solyc10g080690	No	Yes	PLA IIIA,PLP7
Solyc08g062680	No	No	0
Solyc10g005030	No	Yes	APRR5,PRR5
Solyc04g005040	Yes	No	0
Solyc08g082890	No	No	ATMYB7,ATY49,MYB7
Solyc02g071620	Yes	Yes	0
Solyc01g103030	No	No	0
Solyc05g009790	Yes	Yes	EDF1,TEM1
Solyc10g006660	No	Yes	0
Solyc01g008220	Yes	Yes	0
Solyc05g009230	Yes	No	AtMYB62,BW62B,BW62C,MYB62
Solyc12g094650	Yes	Yes	0
Solyc04g082960	No	No	#N/A
Solyc07g054300	No	Yes	0
Solyc01g108330	No	Yes	0
Solyc04g007500	Yes	No	RHA2A
Solyc05g006220	No	Yes	ILL2
Solyc06g083560	No	No	0
Solyc05g052750	No	No	0
Solyc11g068710	Yes	Yes	0
Solyc08g006750	Yes	No	emb1075
Solyc09g098310	Yes	Yes	0
Solyc12g035730	No	No	0
Solyc09g005560	Yes	Yes	0
Solyc10g005320	No	No	0
Solyc09g082240	No	Yes	0
Solyc07g007130	No	No	#N/A
Solyc04g074440	No	Yes	EXO
Solyc02g084890	No	Yes	ZAR1
Solyc03g044900	No	No	CML41
Solyc01g086660	No	No	0
Solyc10g050690	No	No	0
Solyc10g083320	No	Yes	0
Solyc08g082210	No	Yes	0
Solyc10g078510	Yes	Yes	0
Solyc01g108700	No	No	0
Solyc01g107290	No	No	0
Solyc05g010020	No	No	#N/A
Solyc09g074560	Yes	Yes	0
Solyc11g008200	Yes	No	0
Solyc09g074270	No	No	ATGID1B,GID1B
Solyc03g006620	Yes	Yes	0
Solyc02g070040	Yes	Yes	0
Solyc08g077360	No	No	ADL1E,ADL4,ADLP2,DL1E,DRP1E,EDR3
Solyc06g063280	Yes	No	BBX32
Solyc01g007020	No	No	PUB22
Solyc08g078950	Yes	Yes	ATNRT1,B-1,CHL1,CHL1-1,NRT1,NRT1.1
Solyc03g043740	No	Yes	0
Solyc03g115950	Yes	Yes	0
Solyc03g093410	No	Yes	0
Solyc10g054440	No	No	ADC2,ATADC2,SPE2
Solyc03g117860	No	Yes	0
Solyc08g079590	Yes	Yes	0
Solyc01g010430	Yes	Yes	0
Solyc05g008640	Yes	Yes	RHA2A
Solyc05g045670	Yes	No	ATGPT2,GPT2
Solyc07g006770	No	No	0
Solyc02g088090	No	Yes	0
Solyc08g008280	No	No	ATWRKY53,WRKY53
Solyc03g112300	Yes	No	0
Solyc07g055720	No	No	ACD31.2,ACD32.1
Solyc02g093230	Yes	Yes	CCoAOMT1
Solyc06g082780	Yes	No	0
Solyc06g076570	Yes	Yes	0
Solyc05g012810	No	No	0
Solyc03g116480	No	No	0
Solyc06g051660	No	No	ELF4
Solyc03g007770	Yes	Yes	SLAH3
Solyc06g009110	No	Yes	0
Solyc08g081610	No	No	ATWRKY29,WRKY29
Solyc02g070890	No	No	FLS2
Solyc02g078480	Yes	Yes	0
Solyc11g021160	No	No	0
Solyc02g094190	No	No	0
Solyc09g064630	Yes	No	0
Solyc02g091500	No	No	CML24,TCH2
Solyc02g071780	Yes	No	CAD1
Solyc05g056420	No	No	ATDGK2,DGK2
Solyc02g083850	No	Yes	CPK16
Solyc03g083620	No	No	0
Solyc09g065850	No	No	IAA3,SHY2
Solyc03g083720	No	No	0
Solyc04g074050	No	No	0
Solyc07g054830	Yes	No	ATDGK5,DGK5
Solyc10g006690	No	No	0
Solyc02g091250	Yes	Yes	0
Solyc04g074270	Yes	No	0
Solyc11g017270	No	No	0
Solyc01g090840	No	Yes	0
Solyc09g055940	Yes	Yes	0
Solyc05g008580	Yes	Yes	0
Solyc12g010430	Yes	No	0
Solyc02g090380	No	Yes	0
Solyc02g062230	Yes	No	0
Solyc01g101260	No	No	0
Solyc01g058720	No	No	ATCP1,CP1
Solyc00g206460	No	No	#N/A
Solyc01g007080	Yes	No	0
Solyc03g006630	No	Yes	SPHK1
Solyc04g081550	No	Yes	0
Solyc01g104550	No	Yes	ATWRKY9,WRKY9
Solyc07g007220	No	No	AtDBP1,DBP1
Solyc12g010880	No	No	#N/A
Solyc12g099500	No	No	0
Solyc06g050630	Yes	Yes	0
Solyc04g079470	No	Yes	0
Solyc05g052520	No	Yes	ATHPP2C5,PP2C5
Solyc01g008210	No	No	#N/A
Solyc10g084880	Yes	Yes	0
Solyc11g066890	No	No	ADT6
Solyc03g006710	No	No	0
Solyc10g007570	No	No	ATGA2OX2,GA2OX2
Solyc11g010500	No	Yes	DIC2
Solyc06g066800	Yes	Yes	0
Solyc01g080870	Yes	Yes	NRT1.5
Solyc01g081640	No	No	0
Solyc02g065570	No	Yes	DVL1,RTFL18
Solyc08g014570	No	No	0
Solyc06g036110	Yes	Yes	0
Solyc02g071820	Yes	Yes	0
Solyc05g052550	No	Yes	ATSZF2,CZF1,SZF2,ZFAR1
Solyc09g089940	No	No	0
Solyc03g113380	No	Yes	0
Solyc04g007320	Yes	No	0
Solyc02g088340	No	Yes	0
Solyc07g040890	Yes	No	AtCXE20,CXE20
Solyc01g110440	Yes	Yes	ADC2,ATADC2,SPE2
Solyc02g090110	Yes	No	0
Solyc08g062690	No	No	0
Solyc02g090810	No	No	ATCEN2,CEN1,CEN2
Solyc04g014410	No	No	0
Solyc02g081040	No	Yes	CERK1,LYSM RLK1
Solyc01g107170	No	Yes	0
Solyc08g075970	Yes	No	0
Solyc01g079470	No	No	CP12,CP12-2
Solyc02g036480	Yes	No	NHL25
Solyc03g120390	No	No	AXR3,IAA17
Solyc00g026160	No	No	ATFRO4,FRO4
Solyc04g079120	No	Yes	0
Solyc06g054130	Yes	Yes	0
Solyc12g098880	No	No	0
Solyc03g006640	No	No	0
Solyc06g035620	No	Yes	PAT1
Solyc01g081450	Yes	Yes	0
Solyc07g062700	No	Yes	0
Solyc05g052570	No	Yes	ATSZF2,CZF1,SZF2,ZFAR1
Solyc07g052210	No	No	#N/A
Solyc01g091870	No	Yes	0
Solyc05g015800	No	No	0
Solyc05g050380	Yes	Yes	ATCNGC1,CNGC1
Solyc07g053360	No	No	0
Solyc12g006420	Yes	Yes	0
Solyc08g068770	No	No	0
Solyc05g052040	No	Yes	0
Solyc09g011560	Yes	Yes	ATGSTU8,GSTU8
Solyc09g091460	Yes	Yes	0
Solyc08g080000	No	No	0
Solyc07g063240	Yes	No	SDE5
Solyc12g005660	No	No	0
Solyc06g069570	No	Yes	ATSNAP33,ATSNAP33B,SNAP33,SNP33
Solyc09g010230	Yes	No	0
Solyc03g118880	No	Yes	0
Solyc06g069150	No	Yes	0
Solyc05g052560	No	Yes	0
Solyc07g007270	Yes	Yes	0
Solyc12g097000	Yes	Yes	0
Solyc08g006740	Yes	No	emb1075
Solyc11g006000	Yes	Yes	MAP3KA,MAPKKK3
Solyc01g109100	No	No	0
Solyc03g096050	Yes	Yes	0
Solyc02g090750	Yes	Yes	0
Solyc07g053550	Yes	No	GRX480,roxy19
Solyc02g085830	No	No	0
Solyc01g010060	Yes	No	0
Solyc10g085720	No	Yes	SRPK4
Solyc02g086660	Yes	Yes	0
Solyc01g108300	No	Yes	0
Solyc07g008540	Yes	Yes	CIA2
Solyc03g117210	Yes	Yes	0
Solyc03g006130	Yes	Yes	0
Solyc06g007460	No	No	CHAL,EPFL6
Solyc03g122190	No	Yes	JAZ1,TIFY10A
Solyc11g069960	No	No	0
Solyc02g062370	No	Yes	0
Solyc10g008730	No	Yes	0
Solyc01g101130	Yes	No	0
Solyc01g066430	No	Yes	ATL2,TL2
Solyc02g094030	No	No	0
Solyc03g094160	Yes	No	AMC1,ATMC1,ATMCPB1,LOL3,MCP1B
Solyc08g077440	No	No	LON2
Solyc11g020230	Yes	Yes	CCR4
Solyc06g050810	Yes	Yes	0
Solyc08g068690	No	Yes	0
Solyc12g036390	No	No	0
Solyc06g007440	No	No	CIPK11,PKS5,SIP4,SNRK3.22
Solyc05g009610	Yes	Yes	0
Solyc11g015890	Yes	Yes	0
Solyc06g066370	No	Yes	ATWRKY33,WRKY33
Solyc10g084000	No	Yes	0
Solyc10g076760	Yes	No	0
Solyc11g010330	Yes	Yes	0
Solyc07g045470	No	Yes	0
Solyc06g049020	Yes	Yes	0
Solyc04g078500	No	Yes	CYCJ18
Solyc02g088910	Yes	No	AFP3
Solyc03g081330	No	No	0
Solyc10g009210	Yes	Yes	0
Solyc12g005340	No	Yes	PAT1
Solyc03g117280	No	No	0
Solyc04g081960	No	No	0
Solyc03g097530	No	No	0
Solyc02g089610	No	No	0
Solyc05g009550	Yes	No	0
Solyc03g032090	Yes	Yes	0
Solyc02g078530	Yes	No	0
Solyc02g022850	No	Yes	0
Solyc02g076690	No	No	XBCP3
Solyc12g042950	Yes	Yes	ATNTT1,NTT1
Solyc12g087860	No	Yes	ATL6
Solyc10g052880	Yes	Yes	0
Solyc08g078070	Yes	No	ARA-5,ARA5,ATRAB1B,ATRABD2A,RA-5,RABD2A
Solyc09g009220	No	No	0
Solyc12g006380	No	No	0
Solyc07g056570	No	No	ATNCED3,NCED3,SIS7,STO1
Solyc02g078810	Yes	Yes	BRD4
Solyc05g024010	Yes	Yes	0
Solyc12g017960	No	Yes	0
Solyc01g110480	No	No	0
Solyc01g108910	No	Yes	MEE14
Solyc01g081210	No	Yes	KUF1
Solyc10g081980	No	No	NHL3
Solyc03g083470	Yes	No	0
Solyc01g107980	No	Yes	PUB25
Solyc07g063940	Yes	No	PAT1
Solyc08g006320	No	Yes	ATWRKY11,WRKY11
Solyc06g083390	Yes	Yes	RIN4
Solyc06g083900	No	No	ATMYB13,ATMYBLFGN,MYB13
Solyc11g011360	No	No	atnudt17,NUDT17
Solyc07g022910	Yes	No	0
Solyc02g090560	No	Yes	0
Solyc10g079930	Yes	No	UGT73B3
Solyc03g080190	No	No	DMR6
Solyc03g063600	No	No	AGK2,GK-2
Solyc07g062160	No	Yes	DBB3,LZF1,STH3
Solyc02g085310	No	No	0
Solyc08g066440	Yes	No	0
Solyc02g081390	Yes	Yes	ATPAO4,PAO4
Solyc10g050890	No	Yes	ATHNIR,NIR,NIR1
Solyc01g018090	No	No	0
Solyc02g090400	No	Yes	0
Solyc09g091600	No	No	0
Solyc02g084280	Yes	Yes	0
Solyc03g026220	Yes	Yes	ATBAG1,BAG1
Solyc05g012500	Yes	Yes	ATWRKY57,WRKY57
Solyc05g046130	No	Yes	0
Solyc08g066310	No	Yes	0
Solyc06g073640	Yes	Yes	ATMYB65,MYB65
Solyc09g061280	No	Yes	ICK6,KRP3
Solyc01g066340	Yes	No	0
Solyc04g082040	Yes	Yes	MSL6
Solyc01g107310	No	No	#N/A
Solyc04g055260	No	No	NAMT1
Solyc08g080500	Yes	Yes	ATRBL2,RBL2
Solyc08g006470	No	No	FZF
Solyc00g126010	No	No	0
Solyc01g105400	No	No	#N/A
Solyc09g075910	No	No	RLK1
Solyc02g089890	Yes	Yes	0
Solyc04g007170	Yes	Yes	0
Solyc03g111100	Yes	No	0
Solyc03g112700	No	No	AR781
Solyc04g056340	Yes	Yes	0
Solyc05g005670	Yes	Yes	0
Solyc03g007460	Yes	No	CRF4
Solyc02g080070	Yes	No	CRK10,RLK4
Solyc03g114710	Yes	Yes	UGT89B1
Solyc03g082370	No	No	#N/A
Solyc10g050060	Yes	No	0
Solyc01g096200	Yes	No	0
Solyc02g084980	Yes	No	AtGolS1,GolS1
Solyc06g076250	No	No	0
Solyc06g053840	No	Yes	ATAUX2-11,IAA4
Solyc08g076870	Yes	Yes	0
Solyc01g088160	Yes	No	ATCKX6,ATCKX7,CKX6
Solyc05g054170	Yes	Yes	SCL13
Solyc08g041860	No	Yes	0
Solyc06g062920	No	Yes	0
Solyc12g006850	No	No	AKT1,ATAKT1,KT1
Solyc09g010850	Yes	Yes	NAK
Solyc03g083320	No	Yes	ATSOS3,CBL4,SOS3
Solyc02g083400	No	No	NIP2
Solyc04g055090	Yes	No	0
Solyc10g006920	Yes	No	0
Solyc01g098800	No	Yes	ATCAX11,CAX11
Solyc02g091430	No	No	0
Solyc08g079090	No	No	SKU5
Solyc09g011690	No	No	0
Solyc04g078550	No	Yes	ATWRKY7,WRKY7
Solyc03g122340	Yes	Yes	LOX3
Solyc04g055250	Yes	No	0
Solyc07g065340	Yes	No	ATSERAT2;2,SAT-1,SAT-A,SAT-M,SAT3,SERAT2;2
Solyc08g005700	No	No	0
Solyc01g008560	Yes	Yes	ATNADK-1,NADK1
Solyc03g113080	Yes	Yes	ABCA2,ATATH1,ATH1
Solyc03g006250	No	Yes	0
Solyc08g065430	Yes	Yes	NDL2
Solyc10g081560	No	No	0
Solyc01g095630	No	No	AtWRKY41,WRKY41
Solyc06g075520	No	No	DHAR2
Solyc03g121890	Yes	Yes	0
Solyc01g017320	No	No	0
Solyc10g045420	No	No	0
Solyc07g007050	No	No	0
Solyc06g051010	Yes	Yes	0
Solyc03g119520	Yes	Yes	0
Solyc01g111610	Yes	Yes	0
Solyc01g100040	Yes	No	0
Solyc08g075880	No	Yes	0
Solyc09g005000	No	No	LECRKA4.2
Solyc12g087790	Yes	No	0
Solyc04g005160	Yes	Yes	0
Solyc02g082650	No	No	0
Solyc01g096040	Yes	Yes	0
Solyc04g005670	Yes	No	0
Solyc04g077230	Yes	Yes	0
Solyc07g056400	No	Yes	WAG2
Solyc10g009240	No	No	KCS1
Solyc10g079820	Yes	Yes	CID1,ERD15,LSR1
Solyc05g016060	Yes	No	0
Solyc02g088160	No	Yes	0
Solyc12g017530	No	No	#N/A
Solyc05g016340	No	No	0
Solyc01g066910	No	No	DIR1
Solyc04g074030	No	No	0
Solyc10g086280	No	Yes	0
Solyc09g056390	No	No	0
Solyc10g085960	No	Yes	0
Solyc06g061020	No	No	0
Solyc08g061160	No	No	0
Solyc03g120380	No	No	IAA19,MSG2
Solyc11g017470	Yes	Yes	ANAC002,ATAF1
Solyc07g063420	No	No	ANAC056,ATNAC2,NAC2,NARS1
Solyc02g082270	No	Yes	0
Solyc06g053640	Yes	Yes	0
Solyc03g113070	Yes	Yes	ABCA2,ATATH1,ATH1
Solyc01g007720	No	No	#N/A
Solyc02g062360	No	No	#N/A
Solyc07g008240	Yes	No	AHB1,ARATH GLB1,ATGLB1,GLB1,HB1,NSHB1
Solyc06g065540	No	Yes	FAB1D
Solyc10g018780	No	No	SPL8
Solyc10g080010	Yes	Yes	0
Solyc03g120260	No	No	0
Solyc12g010730	No	No	0
Solyc05g053210	No	No	CIPK1,SnRK3.16
Solyc09g064820	Yes	No	EDL3
Solyc03g097230	No	No	0
Solyc04g007180	No	No	#N/A
Solyc07g053760	Yes	No	0
Solyc09g090870	No	Yes	ATMSH1,CHM,CHM1,MSH1
Solyc07g054220	Yes	No	0
Solyc05g056040	Yes	Yes	ARF11
Solyc08g016210	No	No	AtRLP13,RLP13
Solyc01g091910	No	Yes	PLDBETA,PLDBETA1
Solyc11g011990	No	Yes	IM,IM1
Solyc06g061010	Yes	No	0
Solyc10g086710	No	Yes	0
Solyc04g009910	No	Yes	ATPPCK1,PPCK1
Solyc08g075370	No	No	0
Solyc02g088180	No	No	ANAC100,ATNAC5,NAC100
Solyc01g091830	No	No	0
Solyc12g040680	No	Yes	ATMPK15,MPK15
Solyc05g047590	Yes	No	0
Solyc08g080180	No	No	0
Solyc01g079620	No	No	ATMYB12,MYB12,PFG1
Solyc02g091660	Yes	Yes	GTE2
Solyc01g105920	No	No	0
Solyc09g015770	Yes	No	ATWRKY70,WRKY70
Solyc12g098910	No	No	CIPK1,SnRK3.16
Solyc01g096420	Yes	No	NQR
Solyc07g008570	No	No	ATPAP27,PAP27
Solyc03g113950	Yes	No	0
Solyc10g009270	No	No	ATMYC2,JAI1,JIN1,MYC2,RD22BP1,ZBF1
Solyc02g063410	No	No	0
Solyc07g008920	No	No	ORP4C
Solyc12g008350	No	No	TINY2
Solyc06g035960	Yes	No	0
Solyc02g079790	No	Yes	0
Solyc07g008440	No	Yes	ATPUP3,PUP3
Solyc08g082610	No	Yes	0
Solyc06g072110	Yes	No	0
Solyc09g007550	No	No	JKD
Solyc12g005910	Yes	No	0
Solyc06g071540	Yes	Yes	0
Solyc06g082440	Yes	No	CIPK11,PKS5,SIP4,SNRK3.22
Solyc05g007140	No	No	APK2B
Solyc09g075820	No	Yes	ATSTP13,MSS1,STP13
Solyc03g033540	Yes	No	CPK16
Solyc02g080890	Yes	Yes	ATWRKY6,WRKY6
Solyc09g082620	No	No	0
Solyc01g100230	No	Yes	0
Solyc02g090490	No	No	PLA IIA,PLA2A,PLP2
Solyc07g053050	No	Yes	0
Solyc12g056560	No	No	0
Solyc02g085010	Yes	Yes	0
Solyc02g089720	Yes	No	0
Solyc06g060520	Yes	No	0
Solyc06g060680	No	Yes	0
Solyc07g008620	Yes	No	0
Solyc04g076330	No	No	OTP81
Solyc04g074920	Yes	Yes	0
Solyc12g009160	No	Yes	0
Solyc02g069910	No	No	0
Solyc06g060700	Yes	No	0
Solyc07g005760	Yes	Yes	HCT
Solyc02g087950	Yes	No	0
Solyc07g014730	Yes	No	ATSPLA2-ALPHA,PLA2-ALPHA
Solyc02g091710	No	Yes	0
Solyc06g075510	No	No	0
Solyc12g033040	No	No	0
Solyc02g093430	Yes	No	0
Solyc09g010640	Yes	No	SLT1
Solyc04g077990	No	No	LBD38
Solyc11g006590	No	No	ATR4,CYP83B1,RED1,RNT1,SUR2
Solyc06g008360	No	No	anac074,NAC074
Solyc02g079590	Yes	No	ARK3,RK3
Solyc03g031750	No	Yes	VPS28-1,VPS28-2
Solyc05g005260	No	No	CRK8
Solyc02g094400	No	No	SRG3
Solyc04g074080	No	No	0
Solyc04g064530	No	No	0
Solyc02g085000	No	Yes	0
Solyc12g010400	No	No	0
Solyc10g011810	No	Yes	0
Solyc02g092450	Yes	Yes	ACA2
Solyc10g079810	No	Yes	0
Solyc02g087580	No	No	0
Solyc08g013900	No	Yes	0
Solyc08g075540	No	No	AOX1A,ATAOX1A
Solyc09g075860	No	Yes	LOX5
Solyc02g080410	No	No	0
Solyc05g013750	Yes	Yes	ATMKP1,MKP1
Solyc01g067120	Yes	No	ATCUL1,AXR6,CUL1
Solyc08g069060	No	Yes	0
Solyc09g072630	No	No	RIC7
Solyc06g060230	No	No	ANAC002,ATAF1
Solyc05g009060	No	No	#N/A
Solyc10g081170	Yes	Yes	ACAM-2,CAM5
Solyc06g060110	Yes	No	AAP2
Solyc06g035610	No	No	0
Solyc12g056410	No	No	AtPP2-A13,PP2-A13
Solyc01g100000	No	No	AtPP2-B15,PP2-B15
Solyc03g120740	Yes	No	0
Solyc10g009290	No	No	ATMYC2,JAI1,JIN1,MYC2,RD22BP1,ZBF1
Solyc03g117270	Yes	Yes	0
Solyc01g096120	No	Yes	DAG1
Solyc01g091840	No	No	0
Solyc01g073700	No	No	0
Solyc10g076540	No	No	0
Solyc05g014760	Yes	Yes	0
Solyc09g064610	No	No	0
Solyc11g072600	No	No	RAP2.7,TOE1
Solyc07g054060	No	Yes	0
Solyc06g008890	Yes	No	0
Solyc07g041750	Yes	Yes	0
Solyc05g051400	No	No	ATPUMP5,DIC1,UCP5
Solyc11g013470	No	No	#N/A
Solyc01g068130	Yes	No	0
Solyc01g087620	No	No	UBL5
Solyc03g121400	Yes	No	ADOF1,DOF1
Solyc03g121060	No	No	IAA26,PAP1
Solyc05g009070	Yes	No	0
Solyc02g078660	Yes	Yes	0
Solyc01g079260	Yes	Yes	ATWRKY23,WRKY23
Solyc08g061130	No	No	HY5,TED 5
Solyc11g042880	No	No	0
Solyc05g053500	Yes	No	GATA1
Solyc06g006000	No	No	MEE59
Solyc03g093800	No	No	0
Solyc07g062840	No	No	ANAC098,ATCUC2,CUC2
Solyc11g069350	No	No	0
Solyc03g113460	Yes	Yes	0
Solyc02g082260	Yes	No	HMG1,HMGR1
Solyc04g051130	No	No	#N/A
Solyc01g109090	No	No	0
Solyc03g115940	Yes	No	CDF3
Solyc01g095460	Yes	No	GBF3
Solyc02g081060	No	No	0
Solyc07g063850	Yes	Yes	DFL1,GH3.6
Solyc03g123860	No	No	ATPEPR1,PEPR1
Solyc07g045190	Yes	Yes	XERICO
Solyc01g095270	No	No	0
Solyc05g010240	No	No	0
Solyc07g044960	Yes	No	ATGT18,GT18
Solyc04g077120	No	Yes	0
Solyc02g091670	Yes	No	0
Solyc09g010920	Yes	No	0
Solyc02g081490	No	No	#N/A
Solyc10g078360	No	No	0
Solyc05g050560	No	Yes	0
Solyc06g063070	No	No	RAP2.12
Solyc10g017890	No	No	0
Solyc06g076100	Yes	No	PLL5
Solyc10g085810	No	No	VPS37-1
Solyc02g081360	Yes	No	0
Solyc07g053810	No	Yes	SPL4
Solyc09g082980	No	Yes	0
Solyc06g009940	No	No	0
Solyc04g005550	No	Yes	0
Solyc09g091150	Yes	No	0
Solyc09g010860	No	No	ATEXP3,ATEXPA3,ATHEXP ALPHA 1.9,EXP3
Solyc09g061250	Yes	Yes	0
Solyc09g061320	No	No	0
Solyc02g080010	No	No	CRK25
Solyc09g075420	Yes	Yes	ATEBP,EBP,ERF72,RAP2.3
Solyc06g060410	No	No	0
Solyc03g096670	No	No	HAI2
Solyc12g056550	No	No	0
Solyc09g013150	Yes	Yes	PHT4;2
Solyc02g081480	No	No	0
Solyc08g067770	Yes	Yes	0
Solyc03g119970	No	Yes	ATNTT1,NTT1
Solyc09g007810	Yes	No	ARF16
Solyc08g082110	Yes	Yes	ATWRKY53,WRKY53
Solyc12g005950	No	Yes	ATCOP1,COP1,DET340,EMB168,FUS1
Solyc08g007060	No	No	NRT1.5
Solyc03g083010	Yes	Yes	0
Solyc04g007390	No	No	0
Solyc06g069380	No	No	0
Solyc04g079300	No	No	0
Solyc01g010660	Yes	No	APK2B
Solyc06g069410	No	No	ER-ANT1
Solyc12g014530	No	No	AO
Solyc02g087440	No	No	0
Solyc02g090980	Yes	No	MAPKKK21
Solyc10g052740	No	No	0
Solyc11g068770	No	Yes	0
Solyc02g067660	No	Yes	SAG101
Solyc02g087480	Yes	No	CW14
Solyc01g017330	No	No	0
Solyc05g053600	Yes	No	ABCG40,ATABCG40,ATPDR12,PDR12
Solyc09g091160	Yes	No	0
Solyc05g015950	No	Yes	G6PD2
Solyc08g078940	No	No	0
Solyc02g082550	No	Yes	0
Solyc04g073950	Yes	No	0
Solyc05g008510	No	Yes	0
Solyc08g080670	No	No	ATOSM34,OSM34
Solyc03g112860	Yes	Yes	0
Solyc09g064510	No	No	0
Solyc02g093150	No	Yes	AP2,FL1,FLO2
Solyc08g077210	Yes	No	5PTASE2,AT5PTASE2,IP5PII
Solyc02g077920	No	No	SPL3
Solyc02g080640	No	No	APR3,ATAPR3,PRH-26,PRH26
Solyc05g010060	No	No	PHO1;H1
Solyc10g006870	No	No	THE1
Solyc07g032230	No	Yes	0
Solyc06g068460	No	No	ATWRKY40,WRKY40
Solyc01g102490	Yes	Yes	0
Solyc05g050090	Yes	No	0
Solyc01g010480	Yes	No	PLP,PLPA,PLPB,PLPC
Solyc02g020890	No	Yes	0
Solyc02g079220	No	No	ATSTP1,STP1
Solyc09g089680	No	No	0
Solyc03g115370	No	Yes	ATDGK1,DGK1
Solyc09g007910	No	No	ATPAL1,PAL1
Solyc10g080230	Yes	No	0
Solyc03g006500	No	Yes	0
Solyc10g076410	No	No	PYL4,RCAR10
Solyc05g051240	Yes	No	0
Solyc03g083960	No	No	ATTPPA
Solyc05g007870	Yes	No	ATMYB105,LOF2,MYB105
Solyc12g087950	Yes	No	0
Solyc07g064990	No	No	IAMT1
Solyc12g045030	Yes	No	0
Solyc08g078510	No	No	0
Solyc09g074430	Yes	No	YUC10
Solyc01g105350	No	No	AtUGT85A7,UGT85A7
Solyc01g096230	Yes	No	0
Solyc01g006820	No	No	0
Solyc01g094920	Yes	No	0
Solyc04g078630	No	Yes	0
Solyc02g081120	No	No	BUM,BUM1,SHL,STM,WAM,WAM1
Solyc04g074470	No	No	EXL2
Solyc05g051200	No	Yes	ATERF1,ERF1
Solyc05g056440	No	No	0
Solyc06g048820	No	No	ATWI-12,SAG20,WI12
Solyc12g057150	Yes	No	0
Solyc10g077130	Yes	Yes	0
Solyc10g079460	No	Yes	BOP2
Solyc01g005410	No	No	0
Solyc02g077610	No	No	ANAC073,NAC073,SND2
Solyc06g073840	Yes	Yes	0
Solyc02g069060	Yes	No	ATPP2-A9,PP2-A9
Solyc06g005650	No	No	0
Solyc09g065840	Yes	Yes	OSB1
Solyc04g016270	No	Yes	0
Solyc11g032050	No	No	0
Solyc05g008070	Yes	No	RPP13
Solyc06g051820	No	Yes	0
Solyc07g055060	Yes	No	ATPEPC1,ATPPC1,PEPC1,PPC1
Solyc11g011050	No	No	AtMYB43,MYB43
Solyc04g009040	No	Yes	0
Solyc01g110370	No	No	0
Solyc02g067120	Yes	No	0
Solyc04g071890	No	No	0
Solyc02g090540	Yes	Yes	0
Solyc08g078190	No	Yes	ATERF-5,ATERF5,ERF5
Solyc06g082070	No	Yes	PMR5,TBL44
Solyc02g087450	Yes	Yes	0
Solyc04g009790	No	Yes	0
Solyc08g076860	Yes	No	0
Solyc05g052030	No	No	0
Solyc03g119340	No	No	CRK6
Solyc04g080580	No	Yes	0
Solyc07g062310	No	No	0
Solyc10g086530	Yes	Yes	0
Solyc03g033840	No	No	BCS1
Solyc02g083170	No	No	0
Solyc06g083550	No	No	0
Solyc02g093020	No	No	0
Solyc02g079760	Yes	No	0
Solyc01g089910	No	No	0
Solyc02g081190	No	No	ACO4,EAT1,EFE
Solyc05g009900	No	No	BRC2,TCP12
Solyc01g109780	No	No	0
Solyc05g047460	Yes	Yes	ARF7,BIP,IAA21,IAA23,IAA25,MSG1,NPH4,TIR5
Solyc04g080290	No	Yes	0
Solyc01g108000	No	Yes	0
Solyc02g079040	No	Yes	0
Solyc06g005450	No	No	0
Solyc10g007070	No	No	AtENODL1,ENODL1
Solyc03g120070	No	No	0
Solyc11g020720	No	Yes	0
Solyc05g007840	Yes	Yes	EMB93,SOLDAT10
Solyc03g026170	No	No	AtPP2-A13,PP2-A13
Solyc05g054340	No	No	0
Solyc05g007890	Yes	No	0
Solyc08g036600	Yes	Yes	0
Solyc05g015330	No	No	NF-YC13
Solyc01g099600	No	Yes	0
Solyc10g085610	No	No	0
Solyc10g076300	No	Yes	0
Solyc10g006360	Yes	Yes	0
Solyc05g014230	No	No	0
Solyc06g069360	No	No	0
Solyc04g074190	No	Yes	0
Solyc00g012430	No	No	0
Solyc03g113900	No	Yes	0
Solyc00g068980	No	No	0
Solyc08g076960	No	Yes	PYR1,RCAR11
Solyc08g066940	No	Yes	0
Solyc01g110000	No	No	BGAL3
Solyc05g008340	Yes	Yes	0
Solyc12g014490	No	Yes	ATMAP65-1,MAP65-1
Solyc10g083380	Yes	Yes	0
Solyc02g080550	No	No	0
Solyc07g007920	No	No	0
Solyc06g073560	Yes	No	ATIVD,IVD,IVDH
Solyc07g037950	No	No	0
Solyc07g055780	No	Yes	TBL43
Solyc05g006570	No	No	0
Solyc05g025570	No	No	#N/A
Solyc02g079390	No	No	0
Solyc06g065940	No	No	0
Solyc10g080670	Yes	Yes	0
Solyc01g094910	Yes	No	ATFRO2,FRD1,FRO2
Solyc03g034430	Yes	Yes	0
Solyc01g008790	No	No	NPC2
Solyc10g086170	No	No	AMI1,ATAMI1,ATTOC64-I,TOC64-I
Solyc10g011730	No	No	AGP20,AtAGP20
Solyc01g105800	No	No	AGL22,SVP
Solyc11g027650	No	No	#N/A
Solyc04g054990	No	No	0
Solyc12g098310	No	No	ICK6,KRP3
Solyc07g032170	Yes	Yes	0
Solyc09g061310	No	No	0
Solyc10g054820	No	No	PIP1;4,PIP1E,TMP-C
Solyc08g079040	Yes	Yes	0
Solyc01g044240	Yes	No	0
Solyc02g091950	No	No	0
Solyc12g010890	No	No	0
Solyc11g006560	Yes	No	0
Solyc07g015800	Yes	No	0
Solyc09g064930	No	Yes	0
Solyc03g007700	Yes	No	0
Solyc05g055510	No	No	0
Solyc01g098140	No	Yes	AtCXE20,CXE20
Solyc01g100690	No	No	0
Solyc01g010220	No	Yes	0
Solyc02g086980	No	No	0
Solyc03g119530	Yes	No	LBD41
Solyc08g061640	No	No	#N/A
Solyc10g080260	No	No	0
Solyc02g078320	No	No	ATRMA3,RMA3
Solyc01g096000	No	No	#N/A
Solyc02g087110	No	No	ALPHA-DOX1,DIOX1,DOX1,PADOX-1
Solyc07g006370	No	No	CAX7
Solyc09g066150	Yes	Yes	CYP94B1
Solyc11g011230	No	No	0
Solyc03g033510	No	Yes	ARO2
Solyc06g005330	No	No	ATMYB48,ATMYB48-1,ATMYB48-2,ATMYB48-3,MYB48
Solyc07g065960	No	Yes	0
Solyc09g089540	Yes	No	0
Solyc01g006140	No	No	ATCDT1A,CDT1,CDT1A
Solyc12g098810	No	No	ATCTL1,CTL1,ELP,ELP1,ERH2,HOT2,POM1
Solyc08g076970	Yes	No	0
Solyc07g026620	Yes	Yes	0
Solyc03g112580	No	Yes	0
Solyc11g007860	Yes	Yes	0
Solyc04g054370	No	Yes	BRH1
Solyc03g111620	Yes	No	0
Solyc03g033260	No	No	0
Solyc06g024350	No	No	#N/A
Solyc00g011160	No	No	0
Solyc08g062360	Yes	Yes	0
Solyc08g014100	Yes	No	0
Solyc07g063310	No	Yes	GCR2,GPCR
Solyc05g056560	No	No	0
Solyc02g065540	No	Yes	0
Solyc07g005010	No	Yes	0
Solyc01g067280	No	No	0
Solyc07g040680	No	Yes	ATHSFA2,HSFA2
Solyc10g079700	No	No	ARR9,ATRR4
Solyc04g082060	No	No	0
Solyc01g095360	No	No	0
Solyc09g009770	Yes	No	0
Solyc06g059860	No	Yes	0
Solyc01g104580	No	Yes	0
Solyc00g009760	No	No	0
Solyc04g008730	No	No	AGAL1,AtAGAL1
Solyc10g085450	No	Yes	ATCIPK14,ATSR1,CIPK14,SnRK3.15,SR1
Solyc01g096850	No	Yes	FRS3
Solyc12g095980	No	Yes	0
Solyc04g016160	No	No	0
Solyc09g007310	Yes	No	UPL4
Solyc09g008550	Yes	Yes	0
Solyc11g006030	No	No	0
Solyc03g095940	No	No	LBD21
Solyc11g012710	No	No	0
Solyc06g036120	No	Yes	0
Solyc02g072100	No	No	0
Solyc04g080830	No	No	0
Solyc03g032010	Yes	No	HMG1,HMGR1
Solyc05g015610	No	No	AHK3,HK3
Solyc09g007080	Yes	No	0
Solyc11g012390	No	No	#N/A
Solyc11g072060	No	No	AtMYB97,MYB97
Solyc02g062690	Yes	Yes	0
Solyc09g075590	No	No	0
Solyc09g082810	No	No	0
Solyc01g008660	No	Yes	CPR30
Solyc10g006510	No	No	bHLH105,ILR3
Solyc03g006020	Yes	No	0
Solyc01g091700	Yes	Yes	AtPP2-A13,PP2-A13
Solyc10g085120	No	No	0
Solyc01g096400	No	No	0
Solyc05g055010	No	Yes	0
Solyc04g080700	No	Yes	0
Solyc06g006090	Yes	Yes	0
Solyc01g097150	No	Yes	0
Solyc05g055290	No	No	0
Solyc09g072850	No	No	#N/A
Solyc11g066830	Yes	No	ATU2AF35B,U2AF35B
Solyc09g008350	No	Yes	0
Solyc04g050170	No	No	0
Solyc10g084640	No	No	0
Solyc02g063380	Yes	No	0
Solyc12g008800	No	No	0
Solyc12g099370	No	No	GATA16
Solyc06g009330	No	No	ATKCO5,ATTPK5,KCO5,TPK5
Solyc12g088760	Yes	No	0
Solyc03g111690	No	Yes	0
Solyc01g007750	No	Yes	0
Solyc09g075710	Yes	No	ATCXE13,CXE13
Solyc11g073010	Yes	Yes	ATEXO70H2,EXO70H2
Solyc08g061490	No	No	0
Solyc01g106100	No	No	0
Solyc04g071990	No	Yes	FB,GI
Solyc07g063450	No	No	LDL2
Solyc03g006830	No	No	AGL42
Solyc12g044950	Yes	No	FAD2
Solyc11g069990	No	No	0
Solyc09g098770	No	No	CYP76C2
Solyc03g119910	Yes	No	ATGA3OX1,GA3OX1,GA4
Solyc11g011190	No	No	0
Solyc01g088450	Yes	No	0
Solyc05g055540	Yes	No	0
Solyc06g008510	No	No	ATCDT1A,CDT1,CDT1A
Solyc01g096280	No	Yes	CYP78A6
Solyc02g065600	No	Yes	TBL19
Solyc02g086450	Yes	No	0
Solyc03g114040	Yes	No	AtPRD1,PRD1
Solyc04g080000	Yes	Yes	PEX11A
Solyc10g076820	No	Yes	0
Solyc08g044260	No	No	CER1
Solyc12g014030	Yes	Yes	0
Solyc07g053870	No	No	CHR9
Solyc03g032210	Yes	Yes	0
Solyc04g063380	Yes	Yes	SKP2A
Solyc04g017720	No	No	0
Solyc02g079870	No	Yes	0
Solyc05g055750	No	No	WRKY26
Solyc08g007770	No	No	PGR5-LIKE A
Solyc12g007060	No	Yes	0
Solyc01g095610	No	No	TBL25
Solyc02g082740	No	No	0
Solyc05g054210	Yes	Yes	0
Solyc03g116160	No	No	#N/A
Solyc09g057570	No	No	#N/A
Solyc01g102470	No	No	#N/A
Solyc08g075570	No	Yes	ATDUR3,DUR3
Solyc06g060830	Yes	No	HAT1
Solyc12g088020	Yes	Yes	FCLY
Solyc05g053570	No	No	ABCG40,ATABCG40,ATPDR12,PDR12
Solyc11g066390	Yes	No	CSD2,CZSOD2
Solyc12g010900	No	No	MAX2,ORE9,PPS
Solyc06g064430	No	Yes	0
Solyc10g006480	No	Yes	UBQ10
Solyc05g010470	No	No	EDA13,EDA19,SWA1
Solyc08g080280	No	No	0
Solyc08g068490	No	No	DFL2,GH3-10
Solyc10g076930	No	No	0
Solyc11g071830	No	No	ATJ2,J2
Solyc12g056510	No	No	AT-GT2,GT2
Solyc07g055120	No	No	MAX2,ORE9,PPS
Solyc07g008010	No	No	AtMYB82,MYB82
Solyc11g066860	No	No	0
Solyc12g008500	Yes	No	0
Solyc04g007660	No	Yes	0
Solyc11g005080	No	No	0
Solyc08g076050	No	No	CES101
Solyc05g051900	Yes	No	0
Solyc09g065390	Yes	No	0
Solyc02g089990	No	Yes	0
Solyc12g035470	No	Yes	0
Solyc08g013740	No	Yes	0
Solyc02g081900	No	Yes	OTP84
Solyc03g116280	No	Yes	0
Solyc02g087410	Yes	Yes	0
Solyc07g054080	No	No	ATRMA1,RMA1
Solyc06g035530	No	No	AT2301,ATGA20OX1,GA20OX1,GA5
Solyc01g090380	No	No	0
Solyc04g077650	No	No	scpl17
Solyc09g059240	No	No	CYP82C4
Solyc07g021340	Yes	Yes	0
Solyc04g014480	No	Yes	0
Solyc01g079830	No	No	0
Solyc06g053220	No	No	ATHB-7,ATHB7,HB-7
Solyc11g064750	No	No	0
Solyc09g008640	Yes	Yes	0
Solyc07g054370	No	No	0
Solyc11g010370	Yes	Yes	0
Solyc01g014110	No	No	#N/A
Solyc07g018190	No	No	0
Solyc09g092050	Yes	No	0
Solyc10g017960	Yes	No	AtPP2-A13,PP2-A13
Solyc09g089650	No	Yes	0
Solyc01g049770	No	No	0
Solyc11g032220	No	No	ATOPR2,OPR2
Solyc12g088690	No	No	0
Solyc09g065350	No	No	ATOFP16,OFP16
Solyc11g066090	No	Yes	SLT1
Solyc08g069040	Yes	Yes	0
Solyc03g117800	No	Yes	CER3,FLP1,WAX2,YRE
Solyc05g055390	No	No	0
Solyc08g075520	Yes	Yes	0
Solyc12g089220	No	No	ATBBD1,BBD1
Solyc02g032800	No	No	0
Solyc07g055020	No	Yes	CPR30
Solyc01g099530	No	No	0
Solyc02g071900	No	No	0
Solyc11g069940	No	No	0
Solyc06g051260	Yes	Yes	0
Solyc08g076250	No	No	CYP71B35
Solyc02g071080	No	No	ATPUP10,PUP10
Solyc03g044480	No	No	ICK6,KRP3
Solyc11g006470	Yes	No	0
Solyc03g083050	No	No	0
Solyc12g006230	No	Yes	XERICO
Solyc03g007650	No	No	0
Solyc06g051130	Yes	Yes	0
Solyc08g005100	No	No	0
Solyc06g076670	No	Yes	0
Solyc06g073450	No	No	0
Solyc05g014120	No	No	0
Solyc11g044450	No	No	0
Solyc07g055560	No	No	CYP72A15
Solyc06g059900	No	No	0
Solyc05g052990	Yes	Yes	MEE60
Solyc07g006040	No	No	0
Solyc05g009700	No	No	0
Solyc08g036520	No	No	0
Solyc02g093040	No	Yes	0
Solyc09g091690	No	No	0
Solyc05g047540	No	No	0
Solyc01g110600	No	No	0
Solyc02g091520	No	Yes	0
Solyc12g007150	No	Yes	ATROPGEF8,ROPGEF8
Solyc01g087770	No	No	0
Solyc02g081850	No	No	CAT5
Solyc03g119320	No	Yes	0
Solyc03g120170	Yes	No	0
Solyc10g086720	No	No	HCEF1
Solyc12g006590	No	No	0
Solyc12g008560	No	No	#N/A
Solyc02g091370	No	No	ATUGT85A1,UGT85A1
Solyc02g093750	No	Yes	0
Solyc05g007010	No	No	0
Solyc06g071370	Yes	Yes	0
Solyc07g018180	No	No	0
Solyc08g007470	No	No	0
Solyc07g053450	No	No	ATBZIP61,BZIP61
Solyc06g051800	No	No	ATEXP4,ATEXPA4,ATHEXP ALPHA 1.6,EXPA4
Solyc02g071100	No	No	ATPUP10,PUP10
Solyc10g081340	No	No	PKS4
Solyc08g080320	Yes	No	ATBAG3,BAG3
Solyc01g073770	No	Yes	0
Solyc10g084340	No	No	RAP2.7,TOE1
Solyc08g081370	No	No	BRH1
Solyc06g068450	No	No	CIPK25,SnRK3.25
Solyc01g050040	No	No	0
Solyc11g010630	No	No	0
Solyc09g008320	Yes	No	XTH32
Solyc08g068480	No	No	DFL2,GH3-10
Solyc07g055940	No	Yes	0
Solyc07g066110	No	No	0
Solyc04g082050	No	No	0
Solyc01g058160	No	No	0
Solyc01g105040	No	Yes	0
Solyc02g091360	No	No	PMI2
Solyc01g105770	No	Yes	0
Solyc01g108540	No	No	0
Solyc09g075470	Yes	No	0
Solyc01g088050	Yes	No	0
Solyc12g009920	Yes	Yes	UGT71D1
Solyc12g021320	No	No	0
Solyc09g092110	No	No	CCL
Solyc08g077730	Yes	Yes	0
Solyc02g077430	No	No	0
Solyc06g071320	No	Yes	0
Solyc02g084610	No	Yes	0
Solyc02g079920	Yes	Yes	0
Solyc00g136260	No	Yes	0
Solyc07g025140	Yes	Yes	0
Solyc09g090070	No	No	ATPT2,PHT1;4
Solyc11g065530	Yes	No	0
Solyc09g059990	No	Yes	0
Solyc11g007340	Yes	No	0
Solyc02g094060	No	No	ATCLC-A,ATCLCA,CLC-A,CLCA
Solyc02g065050	Yes	Yes	0
Solyc10g085190	Yes	Yes	0
Solyc02g062130	No	No	ATLFNR2,FNR2
Solyc06g084320	No	No	EDL3
Solyc11g069020	No	Yes	RPP13
Solyc01g110590	No	No	0
Solyc03g120090	No	Yes	A37,ATPDX1.2,PDX1.2
Solyc05g025900	Yes	No	0
Solyc11g071240	Yes	No	0
Solyc11g011630	Yes	No	0
Solyc12g099350	Yes	No	0
Solyc08g079900	No	Yes	ARA12
Solyc12g019740	No	No	ACHT4
Solyc01g014120	No	No	#N/A
Solyc02g090680	Yes	Yes	ICK5,ICN6,KRP7
Solyc09g092480	No	Yes	UGT2,UGT75B2
Solyc01g109800	No	Yes	0
Solyc07g054140	No	No	ATSED5,ATSYP31,SED5,SYP31
Solyc12g026420	No	Yes	0
Solyc08g007080	No	No	5PTASE2,AT5PTASE2,IP5PII
Solyc01g058170	No	No	0
Solyc09g047910	No	Yes	0
Solyc08g079230	Yes	Yes	0
Solyc00g174340	No	No	ATPRB1,PRB1
Solyc04g009130	No	No	RPP13
Solyc00g007130	No	No	0
Solyc02g087280	Yes	No	0
Solyc12g096870	No	No	UGT84A1
Solyc08g008500	No	No	0
Solyc03g116200	No	No	0
Solyc12g006530	No	No	0
Solyc06g072970	No	No	0
Solyc11g010720	Yes	Yes	0
Solyc07g007250	No	No	0
Solyc04g071090	No	No	#N/A
Solyc05g007600	No	No	0
Solyc12g094380	No	No	0
Solyc07g053620	No	No	0
Solyc11g006290	No	No	0
Solyc01g081440	No	Yes	0
Solyc10g084840	No	No	0
Solyc07g062710	No	Yes	ATBZIP61,BZIP61
Solyc06g035520	No	No	AtCXE20,CXE20
Solyc00g174330	No	No	ATPRB1,PRB1
Solyc02g091210	No	No	0
Solyc11g005280	No	No	0
Solyc07g055100	Yes	Yes	0
Solyc01g109600	No	Yes	0
Solyc01g014380	No	No	#N/A
Solyc07g053290	No	Yes	0
Solyc06g072630	No	No	0
Solyc06g005070	No	No	0
Solyc04g071100	No	No	#N/A
Solyc04g011770	No	No	#N/A
Solyc10g079770	No	No	SDP1
Solyc03g120840	No	No	TINY2
Solyc02g091220	No	No	0
Solyc07g041830	Yes	No	0
Solyc10g006150	No	No	0
Solyc06g068600	No	No	ATNAP3,AtSTAR1,NAP3
Solyc04g072790	No	No	CESA6,E112,IXR2,PRC1
Solyc06g005700	No	No	0
Solyc01g095580	No	No	FIN219,JAR1
Solyc06g053380	No	Yes	ATCHITIV,ATEP3,CHIV,EP3
Solyc01g097240	No	Yes	HEL,PR-4,PR4
Solyc01g100220	No	Yes	GATA17
Solyc11g068890	Yes	No	0
Solyc03g081320	Yes	No	CP5
Solyc11g065940	Yes	Yes	0
Solyc09g057580	No	Yes	0
Solyc12g006210	No	No	#N/A
Solyc11g066270	No	No	XTH32
Solyc03g019840	No	Yes	0
Solyc04g016040	No	No	0
Solyc05g009210	No	No	0
Solyc11g066080	No	No	0
Solyc02g077420	No	Yes	0
Solyc07g048070	No	No	0
Solyc01g108900	No	No	0
Solyc12g042480	No	No	CYP84A1,FAH1
Solyc02g077880	No	No	DRM1,DYL1
Solyc02g063440	No	No	0
Solyc11g066400	No	Yes	0
Solyc06g006010	No	No	0
Solyc02g087740	No	No	0
Solyc00g311230	No	Yes	0
Solyc10g061880	No	No	0
Solyc11g030550	Yes	Yes	CYC1BAT,CYCB1;2
Solyc00g009050	No	No	0
Solyc01g087090	No	No	0
Solyc11g012520	No	Yes	0
Solyc11g008480	No	Yes	0
Solyc12g088870	No	No	0
Solyc07g066330	No	Yes	anac021,ANAC022,NAC1
Solyc12g044270	Yes	No	ATROPGEF12,MEE64,ROPGEF12
Solyc11g069450	No	No	0
Solyc08g005090	No	Yes	0
Solyc01g008510	No	No	0
Solyc04g074790	No	No	0
Solyc07g021530	No	No	#N/A
Solyc05g009500	No	No	0
Solyc07g054730	No	No	0
Solyc03g026020	No	Yes	AT-HSFB2A,HSFB2A
Solyc02g033040	No	No	0
Solyc02g077590	No	No	ATHB52,HB52
Solyc01g089950	No	Yes	0
Solyc10g055730	No	No	0
Solyc03g123680	No	Yes	ATL3
Solyc08g067610	No	Yes	ABCG40,ATABCG40,ATPDR12,PDR12
Solyc02g071090	No	No	ATPUP10,PUP10
Solyc10g075150	No	No	LTP12
Solyc12g049210	No	Yes	0
Solyc04g050990	No	No	AtPP2-B2,PP2-B2
Solyc05g051330	No	Yes	0
Solyc05g053000	Yes	Yes	AHL29,SOB3
Solyc10g008000	Yes	Yes	LSH10
Solyc06g072620	No	Yes	0
Solyc09g075950	No	No	HSP70T-2
Solyc04g078060	No	Yes	0
Solyc08g005350	No	No	0
Solyc04g071780	No	No	CYP75B1,D501,TT7
Solyc08g069020	No	No	0
Solyc11g066510	No	Yes	0
Solyc09g092420	No	Yes	0
Solyc09g008670	Yes	No	OMR1
Solyc12g100030	No	No	AtRLP6,RLP6
Solyc02g089700	Yes	No	TBL19
Solyc06g066770	Yes	No	0
Solyc03g112130	No	No	0
Solyc10g009380	Yes	Yes	0
Solyc06g084240	No	No	ABC33,ATCPS1,CPS,CPS1,GA1
Solyc09g005120	No	No	ATERDJ3A,TMS1
Solyc03g120100	No	No	ATMBAC2,BAC2
Solyc07g052770	No	No	0
Solyc11g069980	No	No	0
Solyc08g006280	No	No	MEE45
Solyc00g071180	No	No	ATCYS6,ATCYSB,CYSB
Solyc02g085770	No	No	0
Solyc12g096680	No	No	0
Solyc05g026100	No	No	#N/A
Solyc04g051470	No	Yes	0
Solyc01g104740	No	No	ATMBF1C,MBF1C
Solyc09g075690	No	No	0
Solyc03g044600	No	Yes	0
Solyc02g070580	No	Yes	CYP710A1
Solyc01g081250	No	Yes	ATGSTU7,GST25,GSTU7
Solyc03g031830	Yes	No	0
Solyc03g044590	No	No	0
Solyc01g008910	Yes	No	SCL-3,SCL3
Solyc04g080540	No	No	0
Solyc12g044190	No	Yes	0
Solyc02g086850	Yes	No	0
Solyc00g056680	Yes	No	PLA-I{beta]2
Solyc09g090080	No	No	PHT1;7
Solyc09g005840	No	No	ATEXO70H4,EXO70H4
Solyc06g062460	No	No	0
Solyc01g008620	No	No	0
Solyc03g059050	No	No	0
Solyc01g105860	No	No	0
Solyc11g011670	No	Yes	0
Solyc02g065430	No	No	0
Solyc04g024960	No	Yes	0
Solyc02g085190	No	No	GATA18,HAN,MNP
Solyc10g080620	No	No	0
Solyc03g119590	No	Yes	0
Solyc03g025430	No	No	0
Solyc03g043860	No	No	ATNUDT1,ATNUDX1,NUDX1
Solyc08g080620	No	No	ATOSM34,OSM34
Solyc06g060540	No	No	AHL1,ATAHL1
Solyc03g120320	No	No	0
Solyc05g005910	No	No	0
Solyc09g010960	Yes	No	ATWRKY49,WRKY49
Solyc06g033850	No	No	0
Solyc03g097760	Yes	No	0
Solyc01g095690	No	No	0
Solyc09g065660	No	Yes	AT-HSFA6B,HSFA6B
Solyc03g032060	No	Yes	ATL8
Solyc02g032420	No	No	0
Solyc03g080100	Yes	No	0
Solyc03g120110	No	Yes	CES101
Solyc03g098480	Yes	Yes	0
Solyc05g052680	No	Yes	0
Solyc06g072430	No	Yes	ATBAG5,BAG5
Solyc02g078620	No	Yes	OBP2
Solyc12g098850	No	No	0
Solyc08g079700	No	Yes	0
Solyc04g015820	No	No	0
Solyc06g071750	No	No	0
Solyc07g054780	No	No	0
Solyc05g007900	Yes	No	0
Solyc09g015030	No	No	0
Solyc04g014290	No	Yes	0
Solyc05g046310	Yes	Yes	0
Solyc01g081160	No	No	BGLU11
Solyc11g011690	Yes	No	0
Solyc08g062960	No	Yes	ATHSFA2,HSFA2
Solyc00g020020	No	No	0
Solyc12g006220	Yes	No	0
Solyc12g094610	No	No	PUB15
Solyc06g069720	No	No	ACHT4
Solyc07g008360	No	No	4CL.1,4CL1,AT4CL1
Solyc12g038620	No	No	#N/A
Solyc12g009880	No	No	0
Solyc08g080540	No	Yes	AT-HSFB2B,HSFB2B
Solyc04g014330	No	No	0
Solyc10g078220	No	Yes	CYP98A3
Solyc06g066420	Yes	Yes	ATOXS3,OXS3
Solyc07g054760	Yes	Yes	0
Solyc06g050830	No	No	0

## Sheet: Table_S8.
Table S8:RNA-seq analysis of Common TFs induced or repressed in Shoot and Root tissue
		Normalized Values
TF-Name	GeneID	Shoot-3hr-Cold-Rep1	Shoot-3hr-Cold-Rep2	Shoot-3hr-Cold-Rep3	Shoot-3hr-Ambient-Rep1	Shoot-3hr-Ambient-Rep2	Shoot-3hr-Ambient-Rep3	Root-3hr-Cold-Rep1	Root-3hr-Cold-Rep2	Root-3hr-Cold-Rep3	Root-3hr-Ambient-Rep1	Root-3hr-Ambient-Rep2	Root-3hr-Ambient-Rep3
RVE1	Solyc02g036370.3	2431.52	3007.31	2659.88	75.721	57.712	48.063	4210.57	4101.73	4215.02	258.744	236.851	328.927
CDF2	Solyc05g007880.3	1014.04	1078.78	1144.69	84.316	77.266	73.597	2211.41	2477.55	3393.51	92.467	63.663	115.5
Integrase	Solyc03g093540.1	2904.61	3080.26	2957.55	26.431	26.065	20.448	527.617	622.883	939.441	18.008	12.448	39.296
ATCBF3,CBF3,DREB1A	Solyc03g026280.3	3098.31	3066.72	3588.63	11.909	9.569	1.885	8256.01	9149.67	8114.04	28.039	24.929	110.954
CDF2	Solyc02g067230.3	174.35	228.103	198.677	17.57	28.393	14.815	615.039	625.806	635.678	131.16	99.187	97.24
CDF2	Solyc02g088070.3	311.405	319.89	251.644	42.134	42.434	34.848	1971.96	1969.24	2171.32	254.995	242.498	264.679
C2H2	Solyc11g073060.2	108.412	46.791	43.19	3.009	1.744	1.52	278.673	281.417	199.559	19.278	32.683	26.95
AT-HSFC1,HSFC1	Solyc12g007070.2	366.099	427.986	479.984	280.382	262.878	260.504	3273.64	3617.51	4777.6	2156.91	2063.58	1682.24
C2H2-Zn	Solyc02g088670.1	23.55	27.634	37.167	12	12	12	149.533	186.63	151.011	4.626	1.663	1.324
ATCOL4,COL4	Solyc12g096500.2	5062.49	5542.4	6048.35	3620.96	3706.65	4167.61	2891.14	3164.9	3462.59	1911.78	1890.35	1936.49
LBD11	Solyc06g075330.2	120.315	117.076	111.845	6.855	12.909	14.156	1086.46	1167.66	1201.61	11.934	14.012	13.473
FUS3	Solyc02g094460.2	13.744	18.841	16.817	12	12	12	80.999	82.761	68.696	2.33	0.81	1.255
TCP	Solyc08g080150.1	103.982	104.281	103.952	316.112	298.597	247.982	97.841	122.992	119.8	400.723	388.596	358.39
ATHB-7,ATHB7,HB-7	Solyc03g082550.3	3.5	4.404	0.271	21.924	14.074	28.281	4.818	3.818	3.267	91.803	116.154	134.216
ATERF13,EREBP,ERF13	Solyc01g090340.2	464.017	467.297	597.172	975.509	1099.5	940.945	91.929	101.393	85.375	737.054	618.109	523.258
NF-YB3	Solyc12g006120.2	60.062	50.129	49.342	369.376	359.083	274.039	93.601	74.047	108.479	364.15	402.062	337.632
bHLH	Solyc02g062690.3	183.348	219.095	212.086	655.891	613.514	849.174	16.18	4.789	15.144	112.952	131.979	133.431
WOX4	Solyc04g078650.3	81.538	81.742	78.16	543.936	533.662	515.085	150.301	149.214	193.318	1019.67	943.854	878.491
ANAC083,NAC083,VNI2	Solyc03g097650.3	14.079	10.024	10.896	81.102	69.323	72.06	33.377	44.443	68.959	605.677	539.512	497.136
AT-HSFB4,HSFB4,SCZ	Solyc04g078770.3	35.768	32.889	46.426	125.7	129.839	140.787	141.705	164.773	142.774	459.614	380.499	342.767
DBTF	Solyc07g055100.3	11.389	19.25	5.678	57.02	64.17	75.842	39.19	52.667	54.225	136.308	122.838	134.77
ZnTF	Solyc12g008660.1	19.234	19.708	26.784	184.184	137.241	161.15	108.183	117.807	144.23	383.36	378.469	490.868
GATA17	Solyc01g100220.3	8.767	7.91	5.06	47.347	62.96	43.578	85.603	68.674	48.417	186.072	153.991	190.946
DoF	Solyc02g076850.2	2.606	3.587	8.378	32.088	15.829	25.852	236.03	175.143	207.739	509.237	553.288	689.494
NTT,WIP2	Solyc03g059270.3	46.399	65.147	65.169	175.925	109.845	146.712	21.844	17.042	8.764	85.443	105.469	68.103
		Means				SEM				log2FC(ColdvsAmbient)		Significance(t-test)_(ColdvsAmbient)		Standard Error Mean
TF-Name	GeneID	Shoot-3hr-Cold	Shoot-3hr-Ambient	Root-3hr-Cold	Root-3hr-Ambient	Shoot-3hr-Cold	Shoot-3hr-Ambient	Root-3hr-Cold	Root-3hr-Ambient	Shoot-3hr	Root-3hr	p-val(Shoot-3hr)	p-vale(Root-3hr)	S-3hr(ColdvsAmbient)	R-3hr(ColdvsAmbient)
RVE1	Solyc02g036370.3	2699.57	60.4987	4175.77	274.841	167.397	8.10484	37.0454	27.7718	5.47968	3.92538	9.50138e-05	1.18952e-07	0.248552	0.132426
CDF2	Solyc05g007880.3	1014.04	78.393	2694.16	90.5433	37.7156	3.1452	358.016	14.9949	3.69325	4.89508	1.21556e-05	0.00190561	0.107557	0.20358
Integrase	Solyc03g093540.1	2904.61	24.3147	696.647	23.2507	52.0219	1.93622	124.473	8.18164	6.90037	4.90508	5.75565e-07	0.00569854	0.118565	0.3178
CBF3/DREB1A	Solyc03g026280.3	3098.31	7.78767	8506.58	54.6407	168.952	3.02765	324.15	28.171	8.63607	7.28246	4.34152e-05	1.30487e-05	0.911133	0.728609
CDF2	Solyc02g067230.3	174.35	20.2593	625.508	109.196	15.5404	4.14387	5.95983	10.9965	3.10533	2.51811	0.000361994	2.05835e-06	0.214487	0.151964
CDF2	Solyc02g088070.3	311.405	39.8053	2037.51	254.057	21.4746	2.48018	66.9114	6.42024	2.96776	3.00358	0.000297822	1.19941e-05	0.0179304	0.0262889
C2H2	Solyc11g073060.2	108.412	2.091	253.216	26.3037	21.166	0.463532	26.8404	3.88316	5.69619	3.26703	0.0389761	0.00111583	0.130193	0.292256
HSFC1	Solyc12g007070.2	366.099	267.921	3889.58	1967.57	32.9171	6.26791	454.969	145.19	0.450424	0.983198	0.00945851	0.015805	0.145306	0.273342
C2H2-Zn	Solyc02g088670.1	23.55	12	162.391	2.53767	4.03443	0	12.1268	1.04874	0.972693	5.99983	0.012395	0.000194142	0.192845	0.602495
COL4	Solyc12g096500.2	5062.49	3831.74	3172.88	1912.88	284.629	169.745	165.013	13.3295	0.401846	0.730048	0.0065697	0.00159952	0.0280363	0.0703039
LBD11	Solyc06g075330.2	120.315	11.3067	1151.91	13.1397	2.46752	2.25475	34.1593	0.62259	3.41157	6.45396	6.09585e-06	4.83202e-06	0.355343	0.0385521
FUS3	Solyc02g094460.2	13.744	12	77.4853	1.465	1.48173	0	4.424	0.451174	0.195768	5.72495	0.0393582	6.86813e-05	0.133067	0.45086
TCP	Solyc08g080150.1	103.982	287.564	113.544	382.57	0.105024	20.4265	7.90555	12.5865	-1.46755	-1.75247	0.000850014	5.47837e-05	0.105196	0.139793
HB-7	Solyc03g082550.3	3.5	21.4263	3.96767	114.058	1.25444	4.10875	0.453946	12.2884	-2.61396	-4.84533	0.0121264	0.000861062	1.54031	0.322496
ERF13	Solyc01g090340.2	464.017	1005.32	92.899	626.14	43.8486	48.1374	4.64936	61.8481	-1.1154	-2.75275	0.00159662	0.0010057	0.172256	0.130489
NF-YB3	Solyc12g006120.2	60.062	334.166	92.0423	367.948	3.44966	30.21	9.97017	18.696	-2.47604	-1.99913	0.000762232	0.00020073	0.10667	0.23328
bHLH	Solyc02g062690.3	183.348	706.193	12.0377	126.121	10.9363	72.5296	3.63665	6.59766	-1.94548	-3.38918	0.00239668	0.000110852	0.152276	0.61209
WOX4	Solyc04g078650.3	81.538	530.894	164.278	947.338	1.16149	8.44275	14.5236	40.7915	-2.70288	-2.52774	7.67163e-07	5.49689e-05	0.00900766	0.178275
NAC083/VNI2	Solyc03g097650.3	14.079	74.1617	48.9263	547.442	1.23232	3.55898	10.5134	31.5829	-2.39713	-3.48402	7.72631e-05	0.000115805	0.0793619	0.38552
HSFB4/SCZ	Solyc04g078770.3	35.768	132.109	149.751	394.293	4.11725	4.50066	7.5175	34.4288	-1.88498	-1.39671	0.000104572	0.00226474	0.110107	0.154875
DBTF	Solyc07g055100.3	11.389	65.6773	48.694	131.305	3.93425	5.48546	4.77324	4.25688	-2.52775	-1.43111	0.00136494	0.000207198	0.594352	0.178864
ZnTF	Solyc12g008660.1	19.234	160.858	123.407	417.566	2.4415	13.5521	10.776	36.6784	-3.06406	-1.75858	0.000542716	0.00153459	0.197931	0.0410518
GATA17	Solyc01g100220.3	8.767	51.295	67.5647	177.003	1.12049	5.93311	10.749	11.5917	-2.54866	-1.38943	0.00187686	0.00228515	0.208079	0.279304
DoF	Solyc02g076850.2	2.606	24.5897	206.304	584.006	1.78313	4.73582	17.5912	54.2551	-3.23814	-1.50121	0.0175498	0.00269676	0.598336	0.196336
NTT/WIP2	Solyc03g059270.3	46.399	144.161	15.8833	86.3383	6.253	19.1183	3.82006	10.7959	-1.63551	-2.44249	0.0132801	0.0035411	0.342077	0.291238

## Sheet: Table_S9.
Table S9: RT-PCR validation of common TFs induced or repressed in RNA-sequencing analysis in both (Shoot and Root) organs at 3hrs cold treatment
qRT-PCR Data Analysis
Raw CT values
Sample Name	EF1a	CBF3	LBD11	RVE1	WOX4	TCP1
Shoot-3hr-Ambient-Rep1	15.7589	28.0046	26.2043	24.9553	20.2997	22.3489
Shoot-3hr-Ambient-Rep1	16.2297	29.0323	26.617	24.7129	20.4523	22.6788
Shoot-3hr-Ambient-Rep2	16.1144	27.9358	26.2003	24.7371	20.6137	22.5046
Shoot-3hr-Ambient-Rep2	16.334	28.9007	26.7195	24.9822	20.6103	23.0322
Shoot-3hr-Ambient-Rep3	15.964	28.6031	25.4983	24.2972	20.6051	22.1294
Shoot-3hr-Ambient-Rep3	16.1928	28.9816	25.943	24.4927	20.6043	22.6525
Shoot-3hr-Cold-Rep1	16.0772	18.9601	22.5506	19.2965	21.6973	22.8758
Shoot-3hr-Cold-Rep1	16.0282	18.9262	22.5767	19.1037	21.6447	22.9762
Shoot-3hr-Cold-Rep2	15.7535	18.6879	22.2489	18.9772	21.3088	22.8442
Shoot-3hr-Cold-Rep2	16.2178	19.4011	22.6132	18.9073	21.4743	22.7554
Shoot-3hr-Cold-Rep3	15.702	18.1236	22.1026	18.933	21.2544	22.5054
Shoot-3hr-Cold-Rep3	15.9793	18.4896	22.3276	18.957	21.3155	22.6824
Root-3hr-Ambient-Rep1	14.2161	24.4384	25.715	22.284	19.5586	21.9947
Root-3hr-Ambient-Rep1	14.1599	24.4532	25.6744	22.347	19.6145	22.2252
Root-3hr-Ambient-Rep2	14.3553	24.3106	25.9462	22.6698	19.3834	22.0561
Root-3hr-Ambient-Rep2	14.4015	24.2867	25.8677	22.8527	19.5466	22.1568
Root-3hr-Ambient-Rep3	14.3449	23.2272	25.6482	22.0789	19.8928	22.0467
Root-3hr-Ambient-Rep3	14.2491	23.0381	25.5128	22.0446	19.836	22.0192
Root-3hr-Cold-Rep1	14.5313	16.7494	19.5336	18.7292	21.3318	23.1567
Root-3hr-Cold-Rep1	14.6948	16.6196	19.5337	18.9317	21.3392	23.2607
Root-3hr-Cold-Rep2	14.4465	16.64	19.4272	18.6851	21.1616	23.1092
Root-3hr-Cold-Rep2	14.3857	16.4253	19.4215	18.618	21.2142	23.1279
Root-3hr-Cold-Rep3	14.5298	17.0285	19.3879	18.5572	20.6871	23.2281
Root-3hr-Cold-Rep3	14.3986	16.8691	19.3922	18.5191	20.8453	23.3096
Averages of technical replicates
Shoot-3hr-Ambient-Rep1	15.9943	28.5185	26.4106	24.8341	20.376	22.5139
Shoot-3hr-Ambient-Rep2	16.2242	28.4182	26.4599	24.8597	20.612	22.7684
Shoot-3hr-Ambient-Rep3	16.0784	28.7923	25.7206	24.3949	20.6047	22.3909
Shoot-3hr-Cold-Rep1	16.0527	18.9432	22.5637	19.2001	21.671	22.926
Shoot-3hr-Cold-Rep2	15.9857	19.0445	22.431	18.9422	21.3915	22.7998
Shoot-3hr-Cold-Rep3	15.8407	18.3066	22.2151	18.945	21.2849	22.5939
Root-3hr-Ambient-Rep1	14.188	24.4458	25.6947	22.3155	19.5865	22.11
Root-3hr-Ambient-Rep2	14.3784	24.2986	25.9069	22.7613	19.465	22.1064
Root-3hr-Ambient-Rep3	14.297	23.1327	25.5805	22.0617	19.8644	22.0329
Root-3hr-Cold-Rep1	14.613	16.6845	19.5336	18.8304	21.3355	23.2087
Root-3hr-Cold-Rep2	14.4161	16.5326	19.4243	18.6516	21.1879	23.1186
Root-3hr-Cold-Rep3	14.4642	16.9488	19.3901	18.5381	20.7662	23.2688
(CT(EF1a)-CT(GOI))
Shoot-3hr-Ambient-Rep1		-12.5242	-10.4163	-8.83984	-4.38169	-6.51956
Shoot-3hr-Ambient-Rep2		-12.194	-10.2357	-8.63546	-4.38781	-6.54421
Shoot-3hr-Ambient-Rep3		-12.7139	-9.6422	-8.31651	-4.52628	-6.31252
Shoot-3hr-Cold-Rep1		-2.89053	-6.51102	-3.14749	-5.61835	-6.87333
Shoot-3hr-Cold-Rep2		-3.05884	-6.44535	-2.95653	-5.40585	-6.81411
Shoot-3hr-Cold-Rep3		-2.46592	-6.37444	-3.10433	-5.44428	-6.75322
Root-3hr-Ambient-Rep1		-10.2578	-11.5067	-8.12743	-5.39852	-7.92194
Root-3hr-Ambient-Rep2		-9.92025	-11.5285	-8.38291	-5.08664	-7.72807
Root-3hr-Ambient-Rep3		-8.83568	-11.2835	-7.76475	-5.56743	-7.73596
Root-3hr-Cold-Rep1		-2.07149	-4.92059	-4.21738	-6.7225	-8.59566
Root-3hr-Cold-Rep2		-2.11654	-5.00821	-4.23546	-6.77179	-8.70248
Root-3hr-Cold-Rep3		-2.48462	-4.92588	-4.07398	-6.302	-8.80466
ttest (p-value)
Shoot-3h_CvsA		0.00110526	0.0028695	0.000814632	0.00782226	0.0187717
Root-3h_CvsA		0.00558739	0.000109523	0.00113193	0.0459165	0.0168591
2^(CT(EF1a)-CT(GOI))
Shoot-3hr-Ambient-Rep1		0.000169765	0.000731761	0.00218245	0.047971	0.0108997
Shoot-3hr-Ambient-Rep2		0.000213421	0.00082937	0.0025146	0.0477682	0.0107151
Shoot-3hr-Ambient-Rep3		0.000148843	0.00125144	0.00313676	0.0433963	0.0125818
Shoot-3hr-Cold-Rep1		0.134854	0.0109645	0.112853	0.0203568	0.00852943
Shoot-3hr-Cold-Rep2		0.120005	0.0114751	0.128824	0.0235872	0.00888685
Shoot-3hr-Cold-Rep3		0.181002	0.0120532	0.116279	0.0229673	0.00926997
Root-3hr-Ambient-Rep1		0.000816766	0.000343672	0.00357602	0.0237074	0.00412343
Root-3hr-Ambient-Rep2		0.00103207	0.000338504	0.00299567	0.0294286	0.0047165
Root-3hr-Ambient-Rep3		0.00218875	0.00040117	0.00459809	0.021088	0.00469075
Root-3hr-Cold-Rep1		0.237914	0.0330183	0.0537577	0.00946947	0.00258494
Root-3hr-Cold-Rep2		0.230599	0.0310726	0.0530885	0.00915138	0.00240044
Root-3hr-Cold-Rep3		0.178672	0.0328974	0.059376	0.0126738	0.00223631
Mean
		CBF3	LBD11	RVE1	WOX4	TCP1
Shoot_3h (24C)		0.000177343	0.000937522	0.00261127	0.0463785	0.0113989
Shoot_3h (4C)		0.145287	0.0114976	0.119319	0.0223037	0.00889542
Root_3h (24C)		0.00134586	0.000361115	0.00372326	0.0247413	0.00451023
Root_3h (4C)		0.215728	0.0323295	0.0554074	0.0104316	0.00240723
SEM
Shoot_3h (24C)		1.90233e-05	0.000159466	0.000279696	0.00149224	0.000593843
Shoot_3h (4C)		0.0183649	0.000314497	0.00485451	0.00098979	0.000213817
Root_3h (24C)		0.000426004	2.00828e-05	0.000468401	0.00246261	0.00019354
Root_3h (4C)		0.0186482	0.000629381	0.00199369	0.00112489	0.000100696

[truncated: 17 more sheets: Table_S10, Table_S11, Table_S12, Table_S13, Table_S14, Table_S15, Table_S16, Table_S17, Table_S18, Table_S19, Table_S20, Table_S21, Table S22, Table S23, Table S24, Table S25, Table S26]
